# Supplementary material for: Accumulation of heme biosynthetic intermediates contributes to the antibacterial action of the metalloid tellurite
Source: Nat Commun. 2017 May 11;8:15320. doi: 10.1038/ncomms15320 (PMC5437285; doi:10.1038/ncomms15320)
Supplement: Supplementary Data 1 — Chemical genomics of tellurite. Positive or negative chemical genetic interaction scores represent increased or decreased tellurite resistance, respectively. [file ncomms15320-s2.xlsx]

## Sheet: Tellurite.v.Control.pw.rc.edger
Supplementary dataset 1. Chemical genomics of TeO32-. Positive or negative chemical genetic interaction scores represent increased or decreased TeO32- resistance, respectively.
Gene Name	Function	b number	Chemical Genetic Score	Corrected p value
yjfI	conserved protein	b4181	15.9724	3.3e-19
yifE	conserved protein	b3764	15.0461	2.83e-26
yifE	conserved protein	b3764	14.847	6.98e-41
hdfR	DNA-binding transcriptional regulator	b4480	10.1613	6.2e-27
dsbC	protein disulfide isomerase II	b2893	9.95765	6.95e-21
prpD	2-methylcitrate dehydratase	b0334	9.57687	1.18e-17
yahB	predicted DNA-bindng transcriptional regulator	b0316	9.4861	2.11e-28
prpD	2-methylcitrate dehydratase	b0334	9.04728	1.8e-20
metN	ATP-binding component of DL-methionine uptake transporter (MUT)	b0199	8.64692	8.05e-15
plsB	glycerol-3-phosphate O-acyltransferase	b4041	8.6192	4.44e-12
yicC	conserved protein	b3644	8.45945	4.1e-10
ybgK	predicted enzyme subunit	b0712	8.10751	9.93e-16
ygeG	predicted chaperone	b2851	8.06769	1.11e-17
panC	pantothenate synthetase	b0133	7.88693	3.59e-25
speE	spermidine synthase (putrescine aminopropyltransferase)	b0121	7.75371	3.4e-16
yfdL	#N/A	#N/A	7.63128	4.9e-19
smg	conserved protein	b3284	7.55939	3.28e-20
mprA	DNA-binding transcriptional repressor of microcin B17 synthesis and multidrug efflux	b2684	7.52089	7.16e-13
yqfE	#N/A	#N/A	7.42185	1.32e-21
ulaG	predicted L-ascorbate 6-phosphate lactonase	b4192	7.41714	1.17e-08
ydbK	predicted pyruvate-flavodoxin oxidoreductase	b1378	7.30032	9.26e-07
leuO	DNA-binding transcriptional activator	b0076	7.29204	4.55e-11
panD	aspartate 1-decarboxylase	b0131	7.13812	3.18e-24
metN	ATP-binding component of DL-methionine uptake transporter (MUT)	b0199	6.90405	2.93e-13
tsr	methyl-accepting chemotaxis protein I, serine sensor receptor	b4355	6.87479	1.25e-12
spy	envelope stress induced periplasmic protein	b1743	6.86294	2.87e-17
ybeZ	predicted protein with nucleoside triphosphate hydrolase domain	b0660	6.85352	0.000551052
yafM	conserved protein	b0228	6.80156	5.67e-19
yjjK	fused predicted transporter subunits of ABC superfamily: ATP-binding components	b4391	6.79347	1.6e-17
gltS	glutamate transporter	b3653	6.66043	3.23e-08
ypjA	adhesin-like autotransporter	b2647	6.54782	1.6e-13
galE	UDP-glucose-4-epimerase	b0759	6.53177	0.00076586
yadD	predicted transposase	b0132	6.51253	3.51e-18
yqjB	conserved protein	b3096	6.50799	2.94e-09
yahJ	predicted deaminase with metallo-dependent hydrolase domain	b0324	6.44634	2.1e-19
prpE	predicted propionyl-CoA synthetase with ATPase domain	b0335	6.32359	2.25e-17
trmA	tRNA (uracil-5-)-methyltransferase	b3965	6.29921	4.83e-13
araG	ATP-binding component of an ABC superfamily L-arabinose transporter	b1900	6.28558	8.72e-14
ydhV	predicted oxidoreductase	b1673	6.27806	1.44e-06
yeiR	predicted enzyme	b2173	6.23485	1.87e-06
yjhA	#N/A	#N/A	6.2199	2.88e-14
yafL	predicted lipoprotein and C40 family peptidase	b0227	6.18427	1.27e-09
yafD	conserved protein	b0209	6.14569	2.39e-06
ynfN	Qin prophage; predicted protein	b1551	6.13403	1.3e-11
gss	#N/A	#N/A	6.12052	2.4e-09
hcr	HCP oxidoreductase, NADH-dependent	b0872	6.07437	9.65e-14
rhaR	DNA-binding transcriptional activator, L-rhamnose-binding	b3906	6.06668	1.17e-08
hemN	coproporphyrinogen III oxidase, SAM and NAD(P)H dependent, oxygen-independent	b3867	6.0299	8.47e-20
glnL	sensory histidine kinase in two-component regulatory system with GlnG	b3869	5.92927	6.34e-11
yahG	conserved protein	b0321	5.89502	1.47e-15
hemY	predicted protoheme IX synthesis protein	b3802	5.85587	5.69e-06
yagG	CP4-6 prophage; predicted sugar transporter	b0270	5.81407	9.22e-08
yahD	predicted transcriptional regulator with ankyrin domain	b0318	5.79342	1.06e-14
pflB	pyruvate formate lyase I	b0903	5.78968	1.51e-09
xdhD	putative selenate reductase subunit	b2881	5.77615	2.07e-06
yagW	predicted receptor	b0290	5.75239	1.22e-09
cutA	copper binding protein	b4137	5.7467	2.94e-09
yieN	#N/A	#N/A	5.68943	9.76e-11
ydbH	predicted protein	b1381	5.67443	1.21e-13
yacC	predicted protein	b0122	5.65678	4.62e-15
fepE	regulator of length of O-antigen component of lipopolysaccharide chains	b0587	5.5573	5.62e-14
ypjB	#N/A	#N/A	5.53493	1.97e-16
dgsA	DNA-binding transcriptional repressor	b1594	5.45872	2.41e-12
ygcE	predicted kinase	b2776	5.43075	5.34e-06
ybhQ	predicted inner membrane protein	b0791	5.39942	0.00769546
agaW	#N/A	#N/A	5.39057	2.53e-11
ydiO	predicted acyl-CoA dehydrogenase	b1695	5.34351	7.84e-06
uspE	stress-induced protein	b1333	5.34035	2.35e-07
mdtH	predicted drug efflux system	b1065	5.28688	1.67e-10
ycgK	predicted protein	b1178	5.27671	4.32e-07
ylbA	conserved protein	b0515	5.271	2.39e-11
yafS	predicted S-adenosyl-L-methionine-dependent methyltransferase	b0213	5.21357	1.13e-08
ogt	O-6-alkylguanine-DNA:cysteine-protein methyltransferase	b1335	5.16679	3.75e-16
araJ	predicted transporter	b0396	5.15417	2.83e-07
ugpC	glycerol-3-phosphate transporter subunit; ATP-binding component of ABC superfamily	b3450	5.13887	9.54e-10
rnhB	ribonuclease HII, degrades RNA of DNA-RNA hybrids	b0183	5.11057	2.4e-15
yidX	predicted lipoprotein C	b3696	5.07853	4.87e-08
sdaA	L-serine deaminase I	b1814	5.06499	7.7e-06
ygiF	predicted adenylate cyclase	b3054	5.0607	0.000141707
rfaL	O-antigen ligase	b3622	5.03704	2.72e-08
bglH	carbohydrate-specific outer membrane porin, cryptic	b3720	5.03595	1.48e-08
nadC	quinolinate phosphoribosyltransferase	b0109	5.02358	4.24e-08
prpC	2-methylcitrate synthase	b0333	5.01454	6.72e-12
hycG	hydrogenase 3 and formate hydrogenase complex, HycG subunit	b2719	5.00326	2.89e-11
hofB	conserved protein with nucleoside triphosphate hydrolase domain	b0107	4.99456	1.01e-11
yieM	#N/A	#N/A	4.97791	1.56e-06
ybjT	conserved protein with NAD(P)-binding Rossmann-fold domain	b0869	4.97064	3.32e-13
glnG	DNA-binding response regulator in two-component regulatory system with GlnL: response regulator and sigma54 interaction protein	b3868	4.9597	0.000859709
yidP	predicted DNA-binding transcriptional regulator	b3684	4.9591	1.72e-06
yhdL	conserved protein	b4550	4.94588	1.09e-08
fnr	DNA-binding transcriptional dual regulator, global regulator of anaerobic growth	b1334	4.93349	6.34e-11
bcsF	predicted protein	b3537	4.91985	1.1e-09
yadL	predicted fimbrial-like adhesin protein	b0137	4.9182	1.88e-06
manA	mannose-6-phosphate isomerase	b1613	4.90354	9.65e-14
bacA	undecaprenyl pyrophosphate phosphatase	b3057	4.88748	8.03e-10
bcp	thiol peroxidase, thioredoxin-dependent	b2480	4.86085	3.54e-05
ybjG	undecaprenyl pyrophosphate phosphatase	b0841	4.83048	5.72e-11
ydaS	Rac prophage; predicted DNA-binding transcriptional regulator	b1357	4.81766	4.5e-15
yecF	predicted protein	b1915	4.8173	0.000195079
yjiJ	predicted inner membrane protein	b4332	4.77409	2.8e-13
araE	arabinose transporter	b2841	4.75786	4.69e-06
kdpC	potassium translocating ATPase, subunit C	b0696	4.7381	2.12e-14
actP	acetate permease	b4067	4.71848	3.31e-06
hemX	predicted uroporphyrinogen III methylase	b3803	4.71628	7.49e-07
ycfQ	predicted DNA-binding transcriptional regulator	b1111	4.66161	2.03e-06
fpr	ferredoxin-NADP reductase	b3924	4.62841	2.24e-10
appB	cytochrome bd-II oxidase, subunit II	b0979	4.62645	0.00171571
pcnB	poly(A) polymerase I	b0143	4.62504	1.8e-11
pepP	proline aminopeptidase P II	b2908	4.59648	1.26e-09
mtlD	mannitol-1-phosphate dehydrogenase, NAD(P)-binding	b3600	4.57084	9.97e-16
ydeH	conserved protein	b1535	4.56669	3.69e-09
yfjY	CP4-57 prophage; predicted DNA repair protein	b2644	4.55643	5.74e-15
ycfR	#N/A	#N/A	4.55296	2.46e-07
yfjH	CP4-57 prophage; predicted protein	b2623	4.53821	3.55e-09
yfdO	#N/A	#N/A	4.53043	3.09e-07
ilvE	branched-chain amino-acid aminotransferase	b3770	4.52031	5.95e-14
sohA	predicted regulator	b3129	4.50557	3.32e-15
ygeF	#N/A	#N/A	4.50555	7.9e-11
yjhT	#N/A	#N/A	4.5054	2.45e-07
yfiP	conserved protein	b2583	4.49824	7.09e-13
mdtH	predicted drug efflux system	b1065	4.49292	1.51e-09
ybiR	predicted transporter	b0818	4.4758	1.1e-07
hlpA	#N/A	#N/A	4.45327	4.49e-14
yegT	predicted nucleoside transporter	b2098	4.43214	7.76e-06
rimJ	ribosomal-protein-S5-alanine N-acetyltransferase	b1066	4.4306	0.000701146
uvrY	DNA-binding response regulator in two-component regulatory system with BarA	b1914	4.42667	7.84e-07
aroP	aromatic amino acid transporter	b0112	4.41998	1.44e-10
ykgL	predicted protein	b0295	4.41714	1.04e-08
cueO	multicopper oxidase (laccase)	b0123	4.41413	1.13e-08
yphB	conserved protein	b2544	4.41077	6.34e-11
ppdD	predicted major pilin subunit	b0108	4.39543	4.48e-07
yagS	#N/A	#N/A	4.39483	4.64e-12
yjjX	thiamin metabolism associated protein	b4394	4.31149	9.65e-14
ydfZ	conserved protein	b1541	4.30725	2.21e-10
yfbS	predicted transporter	b2292	4.3067	0.0052471
yjeO	conserved inner membrane protein	b4158	4.29787	9.35e-14
yeeD	conserved protein	b2012	4.28806	5.37e-13
yeaA	#N/A	#N/A	4.27944	2.11e-08
wzzE	Enterobacterial Common Antigen (ECA) polysaccharide chain length modulator	b3785	4.26569	3.21e-08
sufC	transport protein associated with Fe-S cluster assembly	b1682	4.26347	1.14e-05
cusR	DNA-binding response regulator in two-component regulatory system with CusS	b0571	4.25612	2.26e-13
aphA	acid phosphatase/phosphotransferase, class B, non-specific	b4055	4.24451	6.36e-09
ndh	respiratory NADH dehydrogenase 2/cupric reductase	b1109	4.23994	3.81e-11
xapB	xanthosine transporter	b2406	4.22609	1.7e-12
rnk	regulator of nucleoside diphosphate kinase	b0610	4.22272	6.51e-06
sufE	sulfur acceptor protein	b1679	4.22042	3.82e-05
cld	regulator of length of O-antigen component of lipopolysaccharide chains	b2027	4.21247	4.73e-08
rhtB	amino acid exporter (homoserine, HSL)	b3824	4.21095	5.09e-11
yfeA	predicted diguanylate cyclase	b2395	4.21068	8.85e-07
intF	CP4-6 prophage; predicted phage integrase	b0281	4.20556	3.64e-13
mazG	nucleoside triphosphate pyrophosphohydrolase	b2781	4.19276	2.65e-09
dicB	Qin prophage; cell division inhibition protein	b1575	4.17699	3.27e-09
metF	5,10-methylenetetrahydrofolate reductase	b3941	4.17442	1.15e-08
yneG	conserved protein	b1523	4.17183	1.03e-06
nanT	sialic acid transporter	b3224	4.16984	5.46e-05
nrfE	apocytochrome c552 heme lyase subunit	b4074	4.15935	5.46e-05
yfcX	#N/A	#N/A	4.15756	2.74e-05
dmsB	dimethyl sulfoxide reductase, anaerobic, subunit B	b0895	4.15071	9.23e-07
ydbH	predicted protein	b1381	4.14479	4.86e-11
crr	glucose-specific enzyme IIA component of PTS	b2417	4.14439	2.45e-13
yjgJ	predicted transcriptional regulator	b4251	4.13866	5.09e-10
srmB	ATP-dependent RNA helicase	b2576	4.12835	5.11e-11
yjbF	predicted lipoprotein	b4027	4.12204	0.000406713
yodA	conserved metal-binding protein	b1973	4.08975	0.000413676
ydcA	predicted protein	b1419	4.06727	0.00185486
acnA	aconitate hydratase 1	b1276	4.05908	2.51e-12
yfcZ	conserved protein	b2343	4.05296	4.27e-10
yfiF	predicted methyltransferase	b2581	4.04713	4.64e-08
ycfL	probable lipoprotein	b1104	4.04456	2.02e-05
solA	N-methyltryptophan oxidase, FAD-binding	b1059	4.03842	1.91e-10
dinJ	predicted antitoxin of YafQ-DinJ toxin-antitoxin system	b0226	4.02515	4.26e-10
yjiN	conserved inner membrane protein	b4336	4.01886	2.55e-06
yfiH	conserved protein	b2593	4.00815	3.14e-12
yagZ	#N/A	#N/A	4.00669	8.2e-06
speG	spermidine N1-acetyltransferase	b1584	3.97995	2.07e-06
modC	molybdate transporter subunit; ATP-binding component of ABC superfamily	b0765	3.96356	9.82e-10
sgcE	KpLE2 phage-like element; predicted epimerase	b4301	3.95721	1.81e-06
ibpB	heat shock chaperone	b3686	3.95188	0.00121343
flu	CP4-44 prophage; antigen 43 (Ag43) phase-variable biofilm formation autotransporter	b2000	3.95186	0.00125547
yafO	predicted toxin of the YafO-YafN toxin-antitoxin system	b0233	3.94419	1.79e-10
glk	glucokinase	b2388	3.93807	1.39e-08
tktB	transketolase 2, thiamin-binding	b2465	3.92587	3.8e-09
pcm	L-isoaspartate protein carboxylmethyltransferase type II	b2743	3.91186	9.42e-11
ansB	periplasmic L-asparaginase II	b2957	3.8882	0.000626403
aroM	conserved protein	b0390	3.88566	9.47e-11
yiaT	predicted protein	b3584	3.88442	1.55e-07
bioB	biotin synthase	b0775	3.88248	0.0004415
yfdH	#N/A	#N/A	3.88181	3.43e-06
uspG	universal stress protein UP12	b0607	3.87639	2.59e-07
rstA	DNA-binding response regulator in two-component regulatory system with RstB	b1608	3.86857	5.04e-05
envZ	sensory histidine kinase in two-component regulatory system with OmpR	b3404	3.86808	3.89e-06
argG	argininosuccinate synthetase	b3172	3.85819	6.6e-11
chaA	calcium/sodium:proton antiporter	b1216	3.85069	1.52e-05
yagW	predicted receptor	b0290	3.84481	5.6e-06
eutT	predicted cobalamin adenosyltransferase in ethanolamine utilization	b2459	3.84396	3.96e-07
yfhK	#N/A	#N/A	3.82987	6.85e-06
yadC	predicted fimbrial-like adhesin protein	b0135	3.79553	0.000422146
cysC	adenosine 5'-phosphosulfate kinase	b2750	3.79129	0.00264327
ykiA	#N/A	#N/A	3.78958	0.00219534
pdhR	DNA-binding transcriptional dual regulator	b0113	3.78945	7.79e-10
lpxA	UDP-N-acetylglucosamine acyltransferase	b0181	3.78737	2.76e-11
yafP	predicted acyltransferase with acyl-CoA N-acyltransferase domain	b0234	3.7823	2.13e-06
dsdX	D-serine permease	b2365	3.77637	1.82e-07
ymjA	predicted protein	b1295	3.76851	3.8e-09
ycgZ	predicted protein	b1164	3.75578	2.35e-05
crr	glucose-specific enzyme IIA component of PTS	b2417	3.75097	4.94e-11
yjeB	#N/A	#N/A	3.74974	1.8e-05
exo	#N/A	#N/A	3.74435	1.6e-07
ccmG	periplasmic thioredoxin of cytochrome c-type biogenesis	b2195	3.73816	0.000472729
yjcD	predicted permease	b4064	3.72673	1.14e-05
tatE	component of Sec-independent translocase	b0627	3.7251	5.34e-06
gatZ	D-tagatose 1,6-bisphosphate aldolase 2, subunit	b2095	3.72278	7.9e-11
garR	tartronate semialdehyde reductase	b3125	3.7121	0.000395693
dadA	D-amino acid dehydrogenase	b1189	3.70394	4.32e-06
fiu	predicted iron outer membrane transporter	b0805	3.68829	0.000128733
nikD	ATP-binding component of an ABC superfamily nickel transporter	b3479	3.68056	1.29e-06
ybhI	predicted transporter	b0770	3.66842	2.03e-07
ilvH	acetolactate synthase III, thiamin-dependent, small subunit	b0078	3.66414	7.62e-08
ebgA	cryptic beta-D-galactosidase, alpha subunit	b3076	3.66414	0.00156754
ydaF	Rac prophage; predicted protein	b4527	3.65215	1.17e-06
torR	DNA-binding response regulator in two-component regulatory system with TorS	b0995	3.64556	4.17e-09
mrcB	penicillin-binding protein 1B (PBP1B)	b0149	3.64438	2.44e-09
barA	hybrid sensory histidine kinase, in two-component regulatory system with UvrY	b2786	3.64242	2.25e-10
yjiG	conserved inner membrane protein	b4329	3.63277	6.85e-06
nlpD	predicted outer membrane lipoprotein	b2742	3.62503	1.65e-08
slt	lytic murein transglycosylase, soluble	b4392	3.61877	6.02e-05
yciG	predicted protein	b1259	3.61839	5.9e-05
kduD	2-deoxy-D-gluconate 3-dehydrogenase	b2842	3.61508	0.00013529
glgP	glycogen phosphorylase	b3428	3.61476	1.03e-06
yidI	predicted inner membrane protein	b3677	3.61445	3.49e-08
ydhU	predicted cytochrome	b1670	3.60692	7.63e-06
yphF	predicted sugar transporter subunit: periplasmic-binding component of ABC superfamily	b2548	3.59068	5.47e-05
trmC	#N/A	#N/A	3.58597	1.59e-09
uvrB	excinulease of nucleotide excision repair, DNA damage recognition component	b0779	3.58298	2.05e-06
yfaT	predicted protein	b2229	3.57462	0.00149644
ybiI	conserved protein	b0803	3.57431	3.02e-08
ygcH	#N/A	#N/A	3.57367	1.53e-06
frwB	predicted enzyme IIB component of PTS	b3950	3.55767	3.6e-05
fsaB	fructose-6-phosphate aldolase 2	b3946	3.55553	0.000125016
uidB	glucuronide transporter	b1616	3.5466	2.02e-08
cdaR	DNA-binding transcriptional activator	b0162	3.54654	1.63e-10
aldB	aldehyde dehydrogenase B	b3588	3.5464	7.67e-07
fucR	DNA-binding transcriptional activator	b2805	3.54454	1.29e-08
yhfS	conserved protein	b3376	3.54247	0.00180809
cbrA	predicted oxidoreductase with FAD/NAD(P)-binding domain	b3690	3.53958	0.000771455
dmsD	twin-argninine leader-binding protein for DmsA and TorA	b1591	3.53514	2.4e-08
ycfX	#N/A	#N/A	3.53343	2.05e-07
phnH	carbon-phosphorus lyase complex subunit	b4100	3.52969	3.05e-06
fecI	KpLE2 phage-like element; RNA polymerase, sigma 19 factor	b4293	3.52762	4.75e-06
panB	3-methyl-2-oxobutanoate hydroxymethyltransferase	b0134	3.52249	8.03e-09
rdgC	DNA-binding protein, non-specific	b0393	3.50422	5.13e-05
cobB	deacetylase of acetyl-CoA synthetase, NAD-dependent	b1120	3.50177	6.53e-07
puuA	gamma-Glu-putrescine synthase	b1297	3.49858	1.52e-05
rfaZ	lipopolysaccharide core biosynthesis protein	b3624	3.48918	1.23e-08
hflD	predicted lysogenization regulator	b1132	3.48809	0.000269322
yjiR	MocR-subfamily member of the GntR-family of transcriptional regulators	b4340	3.47853	4.2e-10
prpB	2-methylisocitrate lyase	b0331	3.47503	2.7e-08
yfaU	2-keto-3-deoxy-L-rhamnonate aldolase	b2245	3.47456	3.53e-05
ilvY	DNA-binding transcriptional dual regulator	b3773	3.47414	3.09e-07
yebN	conserved inner membrane protein	b1821	3.45958	2.77e-05
ycgV	predicted adhesin	b1202	3.45319	3.19e-05
dcuR	DNA-binding response regulator in two-component regulatory system with DcuS	b4124	3.43642	5.34e-08
yicS	predicted protein	b4555	3.43626	1.01e-07
trkH	potassium transporter	b3849	3.43311	1.42e-05
yceH	conserved protein	b1067	3.42791	5.62e-07
modB	molybdate transporter subunit; membrane component of ABC superfamily	b0764	3.4271	7.56e-08
phnK	carbon-phosphorus lyase complex subunit	b4097	3.42047	3.93e-07
ycaJ	#N/A	#N/A	3.41968	5.34e-06
guaD	guanine deaminase	b2883	3.40601	2e-06
potB	membrane component of an ABC superfamily polyamine transporter	b1125	3.40106	2.05e-05
yjfI	conserved protein	b4181	3.40043	2.1e-09
cycA	D-alanine/D-serine/glycine transporter	b4208	3.39463	7.7e-06
yfjW	CP4-57 prophage; predicted inner membrane protein	b2642	3.39383	8.18e-07
yfcT	#N/A	#N/A	3.39263	1.27e-09
yehK	predicted protein	b4541	3.39144	9.02e-09
bglB	cryptic phospho-beta-glucosidase B	b3721	3.38323	1.87e-07
cbrC	conserved protein	b3717	3.38234	4.93e-05
panD	aspartate 1-decarboxylase	b0131	3.37771	2.91e-07
aroL	shikimate kinase II	b0388	3.3773	8.81e-09
dsdA	D-serine ammonia-lyase	b2366	3.37358	1.46e-08
yehC	predicted periplasmic pilin chaperone	b2110	3.36849	9.86e-10
zitB	zinc efflux system	b0752	3.36566	1.66e-05
tfaS	#N/A	#N/A	3.3652	0.000632217
yhiD	predicted Mg(2+) transport ATPase inner membrane protein	b3508	3.35697	5.03e-08
ygcG	putative membrane protein	b2778	3.35424	3.39e-08
mobB	molybdopterin-guanine dinucleotide biosynthesis protein B	b3856	3.34805	8.98e-07
ykgI	predicted protein	b0303	3.34412	9.27e-09
yfiL	predicted protein	b2602	3.33637	5.42e-09
ybgK	predicted enzyme subunit	b0712	3.32169	1.17e-08
ynjF	predicted phosphatidyl transferase, inner membrane protein	b1758	3.31258	0.000210663
sgrR	DNA-binding transcriptional regulator	b0069	3.30896	3.23e-06
rssB	response regulator of RpoS	b1235	3.30552	7.56e-08
garR	tartronate semialdehyde reductase	b3125	3.29441	9.62e-05
gloA	glyoxalase I, Ni-dependent	b1651	3.28483	2.17e-06
arpA	ankyrin repeat protein A	b4017	3.28213	2.73e-07
mdtC	multidrug efflux system, subunit C	b2076	3.27929	2.45e-05
ycjX	conserved protein with nucleoside triphosphate hydrolase domain	b1321	3.27859	0.000135449
cobT	nicotinate-nucleotide dimethylbenzimidazole-P phophoribosyl transferase	b1991	3.27201	2.97e-07
mraW	#N/A	#N/A	3.27128	0.00440926
ygdR	predicted protein	b2833	3.27051	1.23e-06
ydfB	Qin prophage; predicted protein	b1572	3.26265	0.00464744
narW	nitrate reductase 2 (NRZ), delta subunit (assembly subunit)	b1466	3.25942	1.61e-08
mmuM	CP4-6 prophage; S-methylmethionine:homocysteine methyltransferase	b0261	3.25515	6.51e-08
frwD	predicted enzyme IIB component of PTS	b3953	3.25335	3.47e-05
recE	Rac prophage; exonuclease VIII, 5' -> 3' specific dsDNA exonuclease	b1350	3.25072	4.77e-06
feaR	DNA-binding transcriptional dual regulator	b1384	3.23689	0.0001174
recD	exonuclease V (RecBCD complex), alpha chain	b2819	3.23569	1.67e-07
yhjC	predicted DNA-binding transcriptional regulator	b3521	3.23378	4.22e-06
actP	acetate permease	b4067	3.23164	2.9e-08
yqaE	predicted membrane protein	b2666	3.22738	9.25e-07
ygiC	predicted enzyme	b3038	3.22525	5.67e-05
yaiA	predicted protein	b0389	3.22309	3.14e-07
fhuB	fused iron-hydroxamate transporter subunits of ABC superfamily: membrane components	b0153	3.22204	1.63e-09
ygeF	#N/A	#N/A	3.22158	9.7e-07
araF	periplasmic-binding component of an ABC superfamily L-arabinose transporter	b1901	3.1944	0.00734484
yagB	CP4-6 prophage; conserved protein	b0266	3.19439	3.34e-05
hcr	HCP oxidoreductase, NADH-dependent	b0872	3.19416	0.000760448
bcsE	predicted protease	b3536	3.19387	1.14e-05
yfdX	predicted protein	b2375	3.1848	1.85e-06
lplA	lipoate-protein ligase A	b4386	3.1843	1.81e-05
yahD	predicted transcriptional regulator with ankyrin domain	b0318	3.18351	0.000499991
yoeA	#N/A	#N/A	3.1736	3.32e-07
yliE	conserved inner membrane protein	b0833	3.17346	7.84e-07
yebW	predicted protein	b1837	3.17334	0.000147893
pepQ	proline dipeptidase	b3847	3.17103	0.00131882
yfjP	CP4-57 prophage; predicted GTP-binding protein	b2632	3.16913	0.00486833
yjgL	predicted protein	b4253	3.16728	3.55e-09
yfdC	predicted inner membrane protein	b2347	3.16489	2.58e-05
ybiS	conserved protein	b0819	3.15831	0.000451792
ilvI	acetolactate synthase III, large subunit	b0077	3.15749	2.35e-06
asnA	asparagine synthetase A	b3744	3.15233	8.97e-06
hofC	assembly protein in type IV pilin biogenesis, transmembrane protein	b0106	3.14895	8.2e-06
yliJ	predicted glutathione S-transferase	b0838	3.13706	0.00775172
ybgH	predicted transporter	b0709	3.13121	0.000128024
yadB	glutamyl-Q tRNA(Asp) synthetase	b0144	3.12907	5.48e-05
ycaP	conserved inner membrane protein	b0906	3.12874	0.000218813
yagL	CP4-6 prophage; DNA-binding protein	b0278	3.12753	7.49e-07
fadA	3-ketoacyl-CoA thiolase (thiolase I)	b3845	3.12719	0.000660464
yheO	predicted DNA-binding transcriptional regulator	b3346	3.12359	0.00105761
yiiQ	conserved protein	b3920	3.11944	0.000476798
dinB	DNA polymerase IV	b0231	3.11576	2.44e-05
feoA	ferrous iron transporter, protein A	b3408	3.10931	9.03e-05
yjhS	conserved protein	b4309	3.10851	7.69e-05
yhcN	conserved protein	b3238	3.10578	3.63e-06
yagZ	#N/A	#N/A	3.1042	1.52e-05
ydaT	Rac prophage; predicted protein	b1358	3.10376	0.000771455
bioA	adenosylmethionine-8-amino-7-oxononanoate aminotransferase	b0774	3.10268	4.11e-06
sbcD	exonuclease, dsDNA, ATP-dependent	b0398	3.10027	3.01e-07
hyfR	DNA-binding transcriptional activator, formate sensing	b2491	3.09794	8.18e-05
dld	D-lactate dehydrogenase, FAD-binding, NADH independent	b2133	3.09632	9.83e-06
stpA	DNA binding protein, nucleoid-associated	b2669	3.09292	0.00025191
ycgE	predicted DNA-binding transcriptional regulator	b1162	3.09068	4.52e-05
erfK	conserved protein with NAD(P)-binding Rossmann-fold domain	b1990	3.08932	0.00272903
yfjR	CP4-57 prophage; predicted DNA-binding transcriptional regulator	b2634	3.08076	7.49e-07
galK	galactokinase	b0757	3.07596	3.39e-08
ycdG	#N/A	#N/A	3.07335	1.57e-05
yfiD	pyruvate formate lyase subunit	b2579	3.07317	3.51e-06
yfeK	predicted protein	b2419	3.06809	2.55e-08
nanE	predicted N-acetylmannosamine-6-P epimerase	b3223	3.06799	1.37e-06
ybhF	fused predicted transporter subunits of ABC superfamily: ATP-binding components	b0794	3.06636	9.26e-05
eutB	ethanolamine ammonia-lyase, large subunit, heavy chain	b2441	3.05923	9.87e-05
yjgM	predicted acetyltransferase	b4256	3.05875	4e-06
sdiA	DNA-binding transcriptional activator	b1916	3.05139	1.02e-06
yfdC	predicted inner membrane protein	b2347	3.04975	1.81e-06
yobA	conserved protein	b1841	3.0433	0.000138802
emrB	multidrug efflux system protein	b2686	3.04237	7.98e-06
intE	e14 prophage; predicted integrase	b1140	3.04031	2e-06
ykgG	predicted transporter	b0308	3.03997	1.72e-06
galF	predicted regulatory subunit of UTP--glucose-1-phosphate uridylyltransferase, with GalU	b2042	3.03188	0.00294026
ykfI	CP4-6 prophage; toxin of the YkfI-YafW toxin-antitoxin system	b0245	3.02611	3.38e-07
yagA	CP4-6 prophage; predicted DNA-binding transcriptional regulator	b0267	3.02565	0.0118671
malG	membrane component of an ABC superfamily maltose transporter	b4032	3.01749	0.000569377
ybgA	conserved protein	b0707	3.01697	0.00020706
yjaG	conserved protein	b3999	3.01555	2.39e-07
ltaE	L-allo-threonine aldolase, PLP-dependent	b0870	3.01381	1.14e-05
recN	recombination and repair protein	b2616	3.01276	3.21e-07
pepD	aminoacyl-histidine dipeptidase (peptidase D)	b0237	3.00519	4.78e-07
dgoR	predicted DNA-binding transcriptional regulator	b4479	2.99869	5.35e-06
yahO	predicted protein	b0329	2.99776	1.11e-05
yiaO	predicted transporter	b3579	2.9939	0.000186562
betB	betaine aldehyde dehydrogenase, NAD-dependent	b0312	2.98917	1.03e-06
yhgE	predicted inner membrane protein	b3402	2.98812	0.000104845
pdxY	pyridoxal kinase 2/pyridoxine kinase	b1636	2.98438	8.28e-07
hokD	Qin prophage; small toxic polypeptide	b1562	2.97755	0.00284539
nirD	nitrite reductase, NAD(P)H-binding, small subunit	b3366	2.977	0.00123039
rpsT	30S ribosomal subunit protein S20	b0023	2.97443	7.42e-05
yiiX	predicted peptidoglycan peptidase	b3937	2.97437	7.32e-06
yidQ	conserved outer membrane protein	b3688	2.96912	3.6e-05
rnb	ribonuclease II	b1286	2.96896	1.56e-06
intS	CPS-53 (KpLE1) prophage; prophage CPS-53 (KpLE1) integrase	b2349	2.96228	2.12e-05
yghS	predicted protein with nucleoside triphosphate hydrolase domain	b2985	2.96112	0.00423772
cadB	predicted lysine/cadaverine transporter	b4132	2.95929	3e-06
yajB	#N/A	#N/A	2.95863	0.000123594
yfbG	#N/A	#N/A	2.95487	1.07e-07
mutS	methyl-directed mismatch repair protein	b2733	2.94981	7.59e-08
yecG	#N/A	#N/A	2.94877	1.42e-05
sgrR	DNA-binding transcriptional regulator	b0069	2.94427	0.000702761
ppdD	predicted major pilin subunit	b0108	2.94353	0.0130805
yifB	predicted bifunctional enzyme and transcriptional regulator	b3765	2.94147	5.08e-05
yoaC	predicted protein	b1810	2.94097	0.00747761
tsr	methyl-accepting chemotaxis protein I, serine sensor receptor	b4355	2.9388	0.00156892
yihR	predicted aldose-1-epimerase	b3879	2.93384	0.000828992
agaR	DNA-binding transcriptional dual regulator	b3131	2.93287	0.00665861
eaeH	#N/A	#N/A	2.93239	7.67e-07
cobB	deacetylase of acetyl-CoA synthetase, NAD-dependent	b1120	2.92449	2.31e-06
ygcK	#N/A	#N/A	2.92437	1.53e-06
php	predicted hydrolase	b3379	2.92411	8.89e-07
cobU	bifunctional cobinamide kinase and cobinamide phosphate guanylyltransferase	b1993	2.92191	0.00674103
ompC	outer membrane porin protein C	b2215	2.92079	0.0604341
ynfL	predicted DNA-binding transcriptional regulator	b1595	2.92021	9.66e-07
hyfC	hydrogenase 4, membrane subunit	b2483	2.91713	0.0396338
oppB	oligopeptide transporter subunit; membrane component of ABC superfamily	b1244	2.91685	0.000599219
ligT	2'-5' RNA ligase	b0147	2.91673	4.65e-05
ydhM	#N/A	#N/A	2.91628	0.00156594
ygcQ	predicted flavoprotein	b2769	2.91129	3.84e-07
yobG	#N/A	#N/A	2.91095	5.91e-05
sgcQ	KpLE2 phage-like element; predicted nucleoside triphosphatase	b4303	2.91009	9.14e-08
rfbD	dTDP-4-dehydrorhamnose reductase subunit, NAD(P)-binding, of dTDP-L-rhamnose synthase	b2040	2.90796	0.000194401
yfiQ	protein acetyltransferase	b2584	2.89677	4.57e-05
dkgB	2,5-diketo-D-gluconate reductase B	b0207	2.89536	7.56e-08
dmsC	dimethyl sulfoxide reductase, anaerobic, subunit C	b0896	2.88314	2.19e-05
yafS	predicted S-adenosyl-L-methionine-dependent methyltransferase	b0213	2.8819	3.26e-06
tauD	taurine dioxygenase, 2-oxoglutarate-dependent	b0368	2.8787	0.00145388
ycaJ	#N/A	#N/A	2.87631	9.42e-05
garL	alpha-dehydro-beta-deoxy-D-glucarate aldolase	b3126	2.87106	6.26e-05
proA	gamma-glutamylphosphate reductase	b0243	2.86979	0.0136473
nikC	membrane component of an ABC superfamily nickel transporter	b3478	2.86358	3.94e-05
argC	N-acetyl-gamma-glutamylphosphate reductase	b3958	2.86255	6.08e-07
hyfF	hydrogenase 4, membrane subunit	b2486	2.86107	7.67e-07
ybbD	#N/A	#N/A	2.86039	3.97e-06
yciI	predicted enzyme	b1251	2.86026	8.2e-06
uxuR	DNA-binding transcriptional repressor	b4324	2.85846	0.000580918
ygiN	quinol monooxygenase	b3029	2.85569	0.000329234
tas	putative reductase, NAD(P)-linked	b2834	2.85187	0.00223149
aidB	isovaleryl CoA dehydrogenase	b4187	2.84943	1.01e-06
ansB	periplasmic L-asparaginase II	b2957	2.84264	3.41e-05
guaC	GMP reductase	b0104	2.83799	0.00656717
modC	molybdate transporter subunit; ATP-binding component of ABC superfamily	b0765	2.83696	2.29e-06
yihP	predicted transporter	b3877	2.82958	0.0132598
hupA	HU, DNA-binding transcriptional regulator, alpha subunit	b4000	2.82955	1.23e-05
sulA	SOS cell division inhibitor	b0958	2.82828	1.95e-06
hha	haemolysin expression modulating protein	b0460	2.82767	0.00156892
yqaE	predicted membrane protein	b2666	2.82277	0.00287296
ykgK	#N/A	#N/A	2.81044	1.71e-05
yfhB	conserved protein	b2560	2.80913	9.56e-06
ilvA	threonine deaminase	b3772	2.80911	4.11e-07
yeaE	predicted oxidoreductase	b1781	2.80756	1.66e-05
ydjR	#N/A	#N/A	2.8018	1.1e-06
moaC	molybdopterin biosynthesis, protein C	b0783	2.79617	4.82e-07
ttdA	L-tartrate dehydratase, alpha subunit	b3061	2.79591	0.024888
nikB	membrane component of an ABC superfamily nickel transporter	b3477	2.79299	0.00295399
ymgA	predicted protein	b1165	2.79292	1.72e-06
dkgB	2,5-diketo-D-gluconate reductase B	b0207	2.79273	0.000837591
wcaJ	predicted UDP-glucose lipid carrier transferase	b2047	2.79167	4.43e-05
yqgA	predicted inner membrane protein	b2966	2.78521	0.000111128
yaiP	predicted glucosyltransferase	b0363	2.78499	0.000869186
yjdI	conserved protein	b4126	2.78159	0.00105154
yrfG	predicted hydrolase	b3399	2.77895	0.00614134
ygfF	predicted NAD(P)-binding oxidoreductase with NAD(P)-binding Rossmann-fold domain	b2902	2.77415	5.67e-05
fhuA	ferrichrome outer membrane transporter	b0150	2.77265	1.14e-05
yecG	#N/A	#N/A	2.77152	0.00111092
yfiC	predicted S-adenosyl-L-methionine-dependent methyltransferase	b2575	2.76938	0.000840255
sufB	component of SufBCD complex	b1683	2.7655	0.00180476
ypdG	#N/A	#N/A	2.76513	0.000398519
galS	DNA-binding transcriptional repressor	b2151	2.76506	3.92e-05
dmsA	dimethyl sulfoxide reductase, anaerobic, subunit A	b0894	2.76383	7.69e-05
tdcA	DNA-binding transcriptional activator	b3118	2.76281	2.83e-05
ilvA	threonine deaminase	b3772	2.7626	0.000751848
yagT	#N/A	#N/A	2.75911	3.77e-06
ymjA	predicted protein	b1295	2.75839	3.6e-05
modA	molybdate transporter subunit; periplasmic-binding component of ABC superfamily	b0763	2.75491	0.000176683
hcaB	2,3-dihydroxy-2,3-dihydrophenylpropionate dehydrogenase	b2541	2.75324	1.52e-05
dhaL	dihydroxyacetone kinase subunit	b1199	2.75236	6.19e-05
ansA	cytoplasmic L-asparaginase I	b1767	2.74793	0.00301172
yebE	conserved protein	b1846	2.7472	0.00384538
uvrC	excinuclease UvrABC, endonuclease subunit	b1913	2.74481	0.00596227
xylE	D-xylose transporter	b4031	2.7417	0.00147827
pmbA	predicted peptidase required for the maturation and secretion of the antibiotic peptide MccB17	b4235	2.74167	0.00176673
hybB	predicted hydrogenase 2 cytochrome b type component	b2995	2.73944	5.38e-06
cpsB	mannose-1-phosphate guanyltransferase	b2049	2.73791	0.000600759
gcvP	glycine decarboxylase, PLP-dependent, subunit (protein P) of glycine cleavage complex	b2903	2.73439	1.19e-05
zitB	zinc efflux system	b0752	2.73411	7.61e-06
afuB	#N/A	#N/A	2.7262	0.000127801
yggS	predicted enzyme	b2951	2.72615	0.000347203
yfgF	predicted inner membrane protein	b2503	2.72569	6.12e-06
deoA	thymidine phosphorylase	b4382	2.71912	3.2e-05
gspH	predicted general secretory pathway component, cryptic	b3329	2.71857	3.6e-05
yedJ	predicted phosphohydrolase	b1962	2.71467	0.0249079
sufD	component of SufBCD complex	b1681	2.71072	0.00457037
yecS	predicted transporter subunit: membrane component of ABC superfamily	b1918	2.70729	0.00881205
ygcF	conserved protein	b2777	2.70351	6.19e-05
narJ	molybdenum-cofactor-assembly chaperone subunit (delta subunit) of nitrate reductase 1	b1226	2.69754	0.0012332
ydeR	predicted fimbrial-like adhesin protein	b1503	2.68419	2.77e-06
ybeM	#N/A	#N/A	2.68319	2.48e-05
mutS	methyl-directed mismatch repair protein	b2733	2.68073	0.000154848
yjhB	KpLE2 phage-like element; predicted transporter	b4279	2.67969	0.000314399
rstA	DNA-binding response regulator in two-component regulatory system with RstB	b1608	2.67692	0.0288578
melB	melibiose:sodium symporter	b4120	2.67572	3.89e-05
yjeP	predicted mechanosensitive channel	b4159	2.67234	2.14e-05
ybiX	conserved protein	b0804	2.66902	0.000198552
ygeM	#N/A	#N/A	2.66424	0.0264567
ampE	predicted inner membrane protein	b0111	2.66299	1.25e-05
treB	PTS system trehalose-specific EIIBC component	b4240	2.65899	0.000105641
argF	CP4-6 prophage; ornithine carbamoyltransferase 2, chain F	b0273	2.65794	0.00239196
ydhB	predicted DNA-binding transcriptional regulator	b1659	2.65704	8.7e-06
spy	envelope stress induced periplasmic protein	b1743	2.65498	0.000533061
evgA	DNA-binding response regulator in two-component regulatory system with EvgS	b2369	2.65489	0.00022186
ytfE	iron metabolism protein	b4209	2.65484	0.000850611
yhaO	predicted transporter	b3110	2.65328	3.6e-05
garP	predicted (D)-galactarate transporter	b3127	2.6529	0.000218813
phoB	DNA-binding response regulator in two-component regulatory system with PhoR (or CreC)	b0399	2.65083	0.000343799
pcm	L-isoaspartate protein carboxylmethyltransferase type II	b2743	2.64721	9.95e-06
ykfB	CP4-6 prophage; predicted protein	b0250	2.64556	0.000665656
smf	conserved protein	b4473	2.64508	1.72e-06
hybC	hydrogenase 2, large subunit	b2994	2.64378	0.000920949
upp	uracil phosphoribosyltransferase	b2498	2.64266	1.53e-05
torI	CPS-53 (KpLE1) prophage; response regulator inhibitor for tor operon	b4501	2.64259	1.71e-05
ybbY	predicted uracil/xanthine transporter	b0513	2.63928	1.8e-05
hdeB	acid-resistance protein	b3509	2.6373	0.0021159
aroM	conserved protein	b0390	2.63564	1.45e-05
gshA	gamma-glutamate-cysteine ligase	b2688	2.63217	0.00110432
yedO	#N/A	#N/A	2.63153	0.00905238
rtcR	sigma 54-dependent transcriptional regulator of rtcBA expression	b3422	2.62953	0.00457698
hyfC	hydrogenase 4, membrane subunit	b2483	2.62945	8.79e-05
ldhA	fermentative D-lactate dehydrogenase, NAD-dependent	b1380	2.62766	0.00473157
lsrF	putative autoinducer-2 (AI-2) aldolase	b1517	2.6245	0.000129493
malM	maltose regulon periplasmic protein	b4037	2.61637	6.5e-06
ypjA	adhesin-like autotransporter	b2647	2.61186	9.25e-05
yeeR	CP4-44 prophage; predicted membrane protein	b2001	2.61154	0.00272204
yneJ	predicted DNA-binding transcriptional regulator	b1526	2.61077	9.11e-05
ecpD	predicted periplasmic pilin chaperone	b0140	2.60955	9.25e-05
yafD	conserved protein	b0209	2.60949	2.17e-05
idnR	DNA-binding transcriptional repressor, 5-gluconate-binding	b4264	2.60903	0.0012801
yidG	predicted inner membrane protein	b3675	2.60893	4.9e-05
rhaD	rhamnulose-1-phosphate aldolase	b3902	2.60806	6.74e-05
ybiR	predicted transporter	b0818	2.60802	6.22e-06
yhdA	#N/A	#N/A	2.60546	0.00341188
ydjG	predicted oxidoreductase	b1771	2.6054	2e-05
yihU	predicted oxidoreductase with NAD(P)-binding Rossmann-fold domain	b3882	2.6045	0.0105736
ymfL	e14 prophage; predicted DNA-binding transcriptional regulator	b1147	2.60319	0.00298743
narW	nitrate reductase 2 (NRZ), delta subunit (assembly subunit)	b1466	2.59624	0.000524388
yfcX	#N/A	#N/A	2.59383	0.000744507
fecD	KpLE2 phage-like element; membrane component of an ABC superfamily iron-dicitrate transporter	b4288	2.5843	5.57e-06
sufI	#N/A	#N/A	2.58409	6.82e-05
mglA	fused methyl-galactoside transporter subunits of ABC superfamily: ATP-binding components	b2149	2.58253	8.7e-05
yiaM	predicted transporter	b3577	2.58194	0.000842847
yfbE	#N/A	#N/A	2.58021	0.00742437
yacH	predicted protein	b0117	2.58009	8.34e-05
ygbT	putative nuclease/integrase	b2755	2.57839	0.000128464
yeiP	predicted translation elongation factor	b2171	2.57605	0.000239846
yajI	predicted lipoprotein	b0412	2.57505	8.25e-06
yhiQ	predicted SAM-dependent methyltransferase	b3497	2.57175	0.000428588
ygaM	predicted protein	b2672	2.57045	0.000282388
ykgH	predicted inner membrane protein	b0310	2.56725	0.000757938
ddlB	D-alanine:D-alanine ligase	b0092	2.56703	6.84e-06
yaeQ	conserved protein	b0190	2.56302	9.08e-07
yajO	predicted oxidoreductase, NAD(P)-binding	b0419	2.55842	8.09e-06
puuR	DNA-binding transcriptional repressor	b1299	2.55493	0.0129571
wcaI	predicted glycosyl transferase	b2050	2.55262	0.000724322
aaeX	membrane protein of efflux system	b3242	2.55122	0.00338617
rhtC	threonine efflux system	b3823	2.5483	4.93e-05
mdoB	#N/A	#N/A	2.54555	0.0198767
yifO	#N/A	#N/A	2.53985	1.32e-05
yhaL	predicted protein	b3107	2.53388	2.19e-05
eutL	predicted carboxysome structural protein with predicted role in ethanolamine utilization	b2439	2.53016	0.00416577
mog	putative molybdochelatase	b0009	2.53001	0.00012574
srlR	glucitol operon transcriptional repressor	b2707	2.52715	0.00157942
fur	DNA-binding transcriptional dual regulator of siderophore biosynthesis and transport	b0683	2.52539	0.0238883
aroL	shikimate kinase II	b0388	2.52105	1.88e-05
hyfI	hydrogenase 4, Fe-S subunit	b2489	2.52045	5.67e-05
yedX	#N/A	#N/A	2.51644	0.00174742
yibA	lyase containing HEAT-repeat	b3594	2.5144	0.000567449
gatC	galactitol-specific enzyme IIC component of PTS	b2092	2.51364	7.65e-06
yafC	predicted DNA-binding transcriptional regulator	b0208	2.51276	0.00452916
csdA	cysteine sulfinate desulfinase	b2810	2.50861	0.000701146
yfaY	conserved protein	b2249	2.50726	0.0016165
xylF	periplasmic-binding component of an ABC superfamily D-xylose transporter	b3566	2.50445	0.00310617
dgoK	2-oxo-3-deoxygalactonate kinase	b3693	2.50354	0.000536352
yiaV	membrane fusion protein (MFP) component of efflux pump, signal anchor	b3586	2.50113	0.000493781
yjgD	#N/A	#N/A	2.50107	7.42e-05
frsA	fermentation/respiration switch protein	b0239	2.5002	6.7e-05
gpp	guanosine pentaphosphatase/exopolyphosphatase	b3779	2.49847	0.000123736
lysC	aspartokinase III	b4024	2.49823	0.00677425
nlpE	lipoprotein involved with copper homeostasis and adhesion	b0192	2.49754	0.000172962
sgbH	#N/A	#N/A	2.49732	0.00022979
yqcB	#N/A	#N/A	2.49562	1.9e-05
yjgF	ketoacid-binding protein	b4243	2.49538	0.0270929
cls	cardiolipin synthase 1	b1249	2.49421	0.00916654
gltP	glutamate/aspartate:proton symporter	b4077	2.49242	1.41e-05
ydiM	predicted transporter	b1690	2.4919	0.00128074
yddH	predicted oxidoreductase	b1462	2.49111	0.00740561
mdoC	#N/A	#N/A	2.48789	0.00132465
yaeP	conserved protein	b4406	2.48429	1.79e-05
sfmC	pilin chaperone, periplasmic	b0531	2.48382	0.00156663
frlB	fructoselysine-6-P-deglycase	b3371	2.48336	0.02119
yciK	predicted oxoacyl-(acyl carrier protein) reductase	b1271	2.48164	0.000237355
yjiT	#N/A	#N/A	2.48066	0.00746421
entB	isochorismatase/enterobactin synthetase aryl carrier protein	b0595	2.4801	0.00101799
ybeL	conserved protein	b0643	2.4798	0.00780658
yjeB	#N/A	#N/A	2.47966	0.000253872
envZ	sensory histidine kinase in two-component regulatory system with OmpR	b3404	2.47636	0.0883594
ssnA	predicted chlorohydrolase/aminohydrolase	b2879	2.47424	0.00527991
ubiG	bifunctional 3-demethylubiquinone-9 3-methyltransferase/2-octaprenyl-6-hydroxy phenol methylase	b2232	2.47414	2.59e-05
ybcJ	predicted RNA-binding protein	b0528	2.47396	0.0076677
hybF	protein involved with the maturation of hydrogenases 1 and 2	b2991	2.47275	0.00137147
ycdC	#N/A	#N/A	2.47222	4.62e-05
fucP	L-fucose transporter	b2801	2.47215	0.131293
alsB	periplasmic-binding component of an ABC superfamily D-allose transporter	b4088	2.47003	0.00157349
crl	DNA-binding transcriptional regulator	b0240	2.46598	0.00296578
xylH	membrane component of an ABC superfamily D-xylose transporter	b3568	2.46274	0.00891736
marR	DNA-binding transcriptional repressor of multiple antibiotic resistance	b1530	2.45946	0.00121372
mltD	membrane-bound lytic murein transglycosylase D	b0211	2.45492	1.56e-05
fimZ	predicted DNA-binding transcriptional regulator	b0535	2.45366	0.000771455
ligB	DNA ligase, NAD(+)-dependent	b3647	2.45246	0.00158695
ybaK	bifunctional cys-tRNA Pro deacetylase/cys-tRNA Cys deacylase	b0481	2.45198	0.00134033
ymjB	#N/A	#N/A	2.44697	0.000804443
yoeE	#N/A	#N/A	2.44696	0.000302401
ykgH	predicted inner membrane protein	b0310	2.44581	0.00492481
yfeY	predicted protein	b2432	2.44466	0.000320977
hsdR	endonuclease R	b4350	2.44444	0.00979287
moaA	molybdopterin biosynthesis protein A	b0781	2.44334	1.41e-05
ybcM	DLP12 prophage; predicted DNA-binding transcriptional regulator	b0546	2.44296	0.000347814
yjeO	conserved inner membrane protein	b4158	2.4419	0.000221062
yjdK	predicted protein	b4128	2.43505	0.000480337
nlpB	#N/A	#N/A	2.42673	0.00139744
bioA	adenosylmethionine-8-amino-7-oxononanoate aminotransferase	b0774	2.42581	0.00719134
glcD	glycolate oxidase subunit, FAD-linked	b2979	2.42404	0.000892096
lrp	DNA-binding transcriptional dual regulator, leucine-binding	b0889	2.4231	0.00146771
yqiG	#N/A	#N/A	2.42084	0.000490904
eutP	conserved protein with nucleoside triphosphate hydrolase domain	b2461	2.42076	0.000491969
yqgE	predicted protein	b2948	2.42069	6.77e-05
elaD	predicted enzyme	b2269	2.41908	0.000178226
npr	phosphohistidinoprotein-hexose phosphotransferase component of N-regulated PTS system (Npr)	b3206	2.41867	7.61e-06
trpL	trp operon leader peptide	b1265	2.41052	0.0154134
yciV	conserved protein	b1266	2.41025	0.00475161
yedV	predicted sensory kinase in two-component regulatory system with YedW	b1968	2.40723	9.08e-05
mtr	tryptophan transporter of high affinity	b3161	2.4045	0.000228594
mpl	UDP-N-acetylmuramate:L-alanyl-gamma-D-glutamyl-meso-diaminopimelate ligase	b4233	2.40369	0.00381601
menA	1,4-dihydroxy-2-naphthoate octaprenyltransferase	b3930	2.40097	0.00264327
hchA	Hsp31 molecular chaperone	b1967	2.39988	0.00149145
ygiQ	radical SAM protein	b4469	2.39968	0.00436575
yeaD	conserved protein	b1780	2.39589	0.0109871
btuD	vitamin B12 transporter subunit : ATP-binding component of ABC superfamily	b1709	2.39391	0.00305167
cysZ	predicted inner membrane protein	b2413	2.39381	0.0223083
ydbL	conserved protein	b1383	2.39299	0.0153731
yedE	predicted inner membrane protein	b1929	2.39244	0.00516713
sbp	sulfate transporter subunit; periplasmic-binding component of ABC superfamily	b3917	2.39197	0.000128152
yebZ	predicted inner membrane protein	b1840	2.391	0.0147768
yhaH	predicted inner membrane protein	b3103	2.38992	0.000216726
yahA	predicted DNA-binding transcriptional regulator	b0315	2.38525	0.000910562
yagS	#N/A	#N/A	2.38508	6.27e-05
ydhL	conserved protein	b1648	2.38443	0.000414575
yjfY	predicted protein	b4199	2.38437	3.2e-05
yefM	antitoxin of the YoeB-YefM toxin-antitoxin system	b2017	2.38072	0.0257624
pnp	polynucleotide phosphorylase/polyadenylase	b3164	2.37879	4.25e-05
ydjQ	#N/A	#N/A	2.37745	0.00403267
sufS	selenocysteine lyase, PLP-dependent	b1680	2.37562	0.000425467
yqaD	#N/A	#N/A	2.37352	0.0200908
oppC	membrane component of an ABC superfamily oligopeptide transporter	b1245	2.37311	0.00588132
hslO	heat shock protein Hsp33	b3401	2.37236	0.00018079
yjiY	predicted inner membrane protein	b4354	2.37141	0.0171466
btuR	cob(I)alamin adenolsyltransferase/cobinamide ATP-dependent adenolsyltransferase	b1270	2.36645	0.00138237
ygiT	predicted DNA-binding transcriptional regulator	b3021	2.3612	0.000277263
yicC	conserved protein	b3644	2.35789	0.000426987
yfhJ	#N/A	#N/A	2.35708	0.00713013
prpE	predicted propionyl-CoA synthetase with ATPase domain	b0335	2.3532	5.47e-05
thiE	thiamin phosphate synthase (thiamin phosphate pyrophosphorylase)	b3993	2.35184	0.00022063
pldA	outer membrane phospholipase A	b3821	2.35014	0.00470021
ydjL	predicted oxidoreductase, Zn-dependent and NAD(P)-binding	b1776	2.34605	0.00186257
yagT	#N/A	#N/A	2.34347	0.000845007
icdC	#N/A	#N/A	2.34295	0.00172031
yiiT	#N/A	#N/A	2.3407	0.00230766
ydeS	predicted fimbrial-like adhesin protein	b1504	2.34058	0.00490183
ycfH	predicted metallodependent hydrolase	b1100	2.33869	0.00033625
ydhF	predicted oxidoreductase	b1647	2.33866	0.00308242
yagY	#N/A	#N/A	2.33864	0.00118038
yegE	predicted diguanylate cyclase, GGDEF domain signalling protein	b2067	2.33831	0.00120555
nagD	UMP phosphatase	b0675	2.33827	0.0285128
ybcL	DLP12 prophage; predicted kinase inhibitor	b0545	2.33729	0.00788159
yhhF	#N/A	#N/A	2.3356	0.0151838
yeiG	predicted esterase	b2154	2.33515	0.00605453
yfcY	#N/A	#N/A	2.33474	0.000125016
cysP	periplasmic-binding component of an ABC superfamily thiosulfate transporter	b2425	2.33176	0.0356952
sgcB	predicted enzyme IIB component of PTS	b4565	2.33094	0.00302516
talA	transaldolase A	b2464	2.33086	0.000859977
ypdF	predicted peptidase	b2385	2.3244	0.000453934
ychJ	conserved protein	b1233	2.32438	0.000141125
ygcU	predicted FAD containing dehydrogenase	b4463	2.32283	0.00138783
glpE	thiosulfate:cyanide sulfurtransferase (rhodanese)	b3425	2.32093	0.0466074
phnF	predicted DNA-binding transcriptional regulator of phosphonate uptake and biodegradation	b4102	2.31714	0.00021236
pcnB	poly(A) polymerase I	b0143	2.31614	0.00268198
cspH	stress protein, member of the CspA-family	b0989	2.31553	0.000277263
phnD	periplasmic-binding component of an ABC superfamily phosphonate/organophosphate ester transporter	b4105	2.315	0.000659401
yfcG	glutathione S-transferase	b2302	2.3138	0.000116767
yehC	predicted periplasmic pilin chaperone	b2110	2.31194	0.00395365
yjgD	#N/A	#N/A	2.31102	0.000212658
codA	cytosine deaminase	b0337	2.3107	0.00215643
ssuB	ATP-binding component of an ABC superfamily alkanesulfonate transporter	b0933	2.3082	0.00288263
ygbK	conserved protein	b2737	2.30497	0.00632829
moeB	molybdopterin synthase sulfurylase	b0826	2.30477	8.3e-05
nrdI	protein that stimulates ribonucleotide reduction	b2674	2.30314	0.00018496
yhfT	predicted inner membrane protein	b3377	2.30077	0.000777781
aidB	isovaleryl CoA dehydrogenase	b4187	2.29852	0.00045969
ynjF	predicted phosphatidyl transferase, inner membrane protein	b1758	2.29623	0.00385499
livH	leucine/isoleucine/valine transporter subunit; membrane component of ABC superfamily	b3457	2.29619	0.0122383
gloB	predicted hydroxyacylglutathione hydrolase	b0212	2.29458	0.000159386
yehY	predicted transporter subunit: membrane component of ABC superfamily	b2130	2.29391	0.000331262
wzc	protein-tyrosine kinase	b2060	2.29251	0.00571862
yidF	predicted DNA-binding transcriptional regulator	b3674	2.29162	0.000192596
yjbB	predicted transporter	b4020	2.29095	0.0021051
fhuD	iron-hydroxamate transporter subunit; periplasmic-binding component of ABC superfamily	b0152	2.29063	9.74e-05
hemY	predicted protoheme IX synthesis protein	b3802	2.29033	0.000146999
yfgG	predicted protein	b2504	2.28951	0.0147056
ykfA	CP4-6 prophage; predicted GTP-binding protein	b0253	2.28606	0.00665861
yghQ	#N/A	#N/A	2.28605	0.0149828
mltC	membrane-bound lytic murein transglycosylase C	b2963	2.28508	0.0149964
torZ	trimethylamine N-oxide reductase system III, catalytic subunit	b1872	2.27939	0.00300945
ampG	muropeptide transporter	b0433	2.27817	0.000150576
adhE	fused acetaldehyde-CoA dehydrogenase and iron-dependent alcohol dehydrogenase and pyruvate-formate lyase deactivase	b1241	2.27801	0.00319982
yfaY	conserved protein	b2249	2.27626	0.00133485
ygeY	predicted peptidase	b2872	2.27592	0.00212092
bcsC	cellulose synthase subunit	b3530	2.27538	0.00033625
cobU	bifunctional cobinamide kinase and cobinamide phosphate guanylyltransferase	b1993	2.27268	0.000164381
ycgX	predicted protein	b1161	2.27189	0.000624761
yjhB	KpLE2 phage-like element; predicted transporter	b4279	2.26975	0.0115622
frwC	predicted enzyme IIC component of PTS	b3949	2.26833	0.016209
gatY	D-tagatose 1,6-bisphosphate aldolase 2, catalytic subunit	b2096	2.26752	7.06e-05
gspD	general secretory pathway component, cryptic	b3325	2.26717	0.00482505
tdcB	catabolic threonine dehydratase, PLP-dependent	b3117	2.26709	0.0180435
dppB	dipeptide transporter; membrane component of ABC superfamily	b3543	2.26564	0.000659401
ilvD	dihydroxyacid dehydratase	b3771	2.26388	0.000465691
panE	2-dehydropantoate reductase, NADPH-specific	b0425	2.26272	0.000194916
mgtA	magnesium transporter	b4242	2.26219	0.00156594
udk	uridine/cytidine kinase	b2066	2.26065	0.000625777
xapA	purine nucleoside phosphorylase II	b2407	2.26042	0.00427033
uhpB	sensory histidine kinase in two-component regulatory sytem with UhpA	b3668	2.25936	0.000482009
rluB	23S rRNA pseudouridylate synthase	b1269	2.25597	0.0157736
ybiP	predicted hydrolase, inner membrane	b0815	2.25527	0.000148871
yhiN	predicted oxidoreductase with FAD/NAD(P)-binding domain	b3492	2.25503	0.000877469
ybbC	predicted protein	b0498	2.25397	0.0272327
dedD	conserved protein	b2314	2.25363	0.039017
ybgC	thioesterase	b0736	2.25245	0.0353436
fabF	3-oxoacyl-[acyl-carrier-protein] synthase II	b1095	2.25114	0.00344805
yfeG	#N/A	#N/A	2.25018	0.00562948
yghU	predicted glutathionylspermidine-utilizing glutathione transferase	b2989	2.24799	0.000207588
yqcA	predicted flavoprotein	b2790	2.24637	0.000647742
phnM	carbon-phosphorus lyase complex subunit	b4095	2.2458	0.000626299
gntX	gluconate periplasmic binding protein with phosphoribosyltransferase domain, GNT I system	b3413	2.24508	0.00192035
yeeO	predicted multidrug efflux system	b1985	2.2441	0.0933009
yegU	predicted hydrolase	b2099	2.24345	0.00288936
rffG	dTDP-D-glucose 4,6-dehydratase	b3788	2.24135	0.00092893
lysS	lysine tRNA synthetase, constitutive	b2890	2.24086	0.0360944
ybeU	predicted tRNA ligase	b0648	2.24033	0.00250027
fecE	KpLE2 phage-like element; ATP-binding component of an ABC superfamily iron-dicitrate transporter	b4287	2.24018	0.00197222
mutY	adenine DNA glycosylase	b2961	2.23363	0.00964908
livG	leucine/isoleucine/valine transporter subunit; ATP-binding component of ABC superfamily	b3455	2.22985	0.000476471
frlR	predicted DNA-binding transcriptional regulator	b3375	2.22967	0.00204056
yoeF	#N/A	#N/A	2.22953	0.00214072
ycgE	predicted DNA-binding transcriptional regulator	b1162	2.22862	0.0134252
abgR	predicted DNA-binding transcriptional regulator	b1339	2.22683	0.00150016
ybjJ	predicted transporter	b0845	2.22657	0.00047429
sgcC	KpLE2 phage-like element; predicted phosphotransferase enzyme IIC component	b4304	2.22347	0.000180918
ydfC	Qin prophage; predicted protein	b1573	2.22337	0.0605599
dgoT	D-galactonate transporter	b3691	2.2189	0.000201997
xthA	exonuclease III	b1749	2.2164	0.000432197
glvB	#N/A	#N/A	2.21633	0.0422486
yieG	#N/A	#N/A	2.21314	0.00614134
ynaJ	predicted inner membrane protein	b1332	2.21261	0.0141911
gshA	gamma-glutamate-cysteine ligase	b2688	2.21168	0.0226829
tdcR	DNA-binding transcriptional activator	b3119	2.21065	0.0102129
dbpA	ATP-dependent RNA helicase, specific for 23S rRNA	b1343	2.20896	0.00803472
yidL	predicted DNA-binding transcriptional regulator	b3680	2.20863	0.000227789
sseB	rhodanase-like enzyme, sulfur transfer from thiosulfate	b2522	2.20531	0.00783738
dsdA	D-serine ammonia-lyase	b2366	2.20515	0.010431
yheU	conserved protein	b3354	2.20505	0.00104055
ydiA	conserved protein	b1703	2.2036	0.0124642
kdpB	potassium translocating ATPase, subunit B	b0697	2.20212	0.000456125
mraZ	conserved protein	b0081	2.20114	0.000784998
pppA	bifunctional prepilin leader peptidase and methylase	b2972	2.1982	0.0153731
kbaZ	tagatose 6-phosphate aldolase 1, kbaZ subunit	b3132	2.19679	0.000558013
rbbA	ribosome-associated ATPase	b3486	2.19598	0.00121824
ymfA	predicted inner membrane protein	b1122	2.1958	0.00257548
yieN	#N/A	#N/A	2.19538	0.00364074
yehT	predicted two-component system response regulator	b2125	2.19353	0.00596635
cvpA	membrane protein required for colicin V production	b2313	2.19322	0.0211701
yoaF	conserved outer membrane protein	b1793	2.19175	0.0075689
yagI	CP4-6 prophage; predicted DNA-binding transcriptional regulator	b0272	2.18924	0.00644086
yfdX	predicted protein	b2375	2.18864	0.00150424
csgE	predicted transport protein	b1039	2.18851	0.000456125
nfsA	nitroreductase A, NADPH-dependent, FMN-dependent	b0851	2.18752	0.0340885
dmsB	dimethyl sulfoxide reductase, anaerobic, subunit B	b0895	2.18683	0.000601352
phnP	carbon-phosphorus lyase complex accessory protein	b4092	2.18614	0.00457037
ynjH	predicted protein	b1760	2.18414	0.000782721
rnk	regulator of nucleoside diphosphate kinase	b0610	2.18399	0.00026941
yidH	conserved inner membrane protein	b3676	2.18216	0.000859977
wcaA	predicted glycosyl transferase	b2059	2.18086	0.0357616
rnd	ribonuclease D	b1804	2.18027	0.0116033
yahE	predicted protein	b0319	2.17884	0.00368845
pflA	pyruvate formate lyase activating enzyme 1	b0902	2.17727	0.0410784
uxaA	altronate hydrolase	b3091	2.17443	0.00638432
ypfG	predicted protein	b2466	2.17409	0.000542833
yaiS	#N/A	#N/A	2.17407	0.00264548
nrdI	protein that stimulates ribonucleotide reduction	b2674	2.17336	0.0397519
pdxK	pyridoxal-pyridoxamine kinase/hydroxymethylpyrimidine kinase	b2418	2.1725	0.00484648
garP	predicted (D)-galactarate transporter	b3127	2.1717	0.000630317
ybhN	conserved inner membrane protein	b0788	2.16719	0.00480884
dinI	DNA damage-inducible protein I	b1061	2.1671	0.00264327
yliB	#N/A	#N/A	2.16602	0.00467783
rcsF	predicted outer membrane protein, signal	b0196	2.16514	0.000441187
ilvB	acetolactate synthase I, large subunit	b3671	2.16238	0.000246304
sgcE	KpLE2 phage-like element; predicted epimerase	b4301	2.16236	0.00414424
metB	cystathionine gamma-synthase, PLP-dependent	b3939	2.15828	0.000563698
yqcB	#N/A	#N/A	2.15738	0.00213136
thiI	sulfur transfer protein	b0423	2.15658	0.000612115
nikC	membrane component of an ABC superfamily nickel transporter	b3478	2.15388	0.0049263
yedK	predicted protein	b1931	2.15038	0.00314055
queA	S-adenosylmethionine:tRNA ribosyltransferase-isomerase	b0405	2.1497	0.097753
yadR	#N/A	#N/A	2.14911	0.11224
greB	transcription elongation factor	b3406	2.14905	0.00503227
stfE	#N/A	#N/A	2.14787	0.0152592
yjgX	#N/A	#N/A	2.14609	0.0113421
rhaD	rhamnulose-1-phosphate aldolase	b3902	2.1434	0.00113632
yecE	conserved protein	b1868	2.14329	0.0664481
yqeG	predicted transporter	b2845	2.13982	0.000996544
yqjH	predicted siderophore interacting protein	b3070	2.13873	0.0108196
ybcH	predicted protein	b0567	2.13744	0.0512808
gidB	#N/A	#N/A	2.1362	0.00337816
yaiT	#N/A	#N/A	2.13509	0.000826946
recT	Rac prophage; recombination and repair protein	b1349	2.13261	0.00112656
yjhQ	KpLE2 phage-like element; predicted acetyltransferase	b4307	2.13185	0.000777781
yafT	predicted aminopeptidase	b0217	2.13181	0.00313299
phoE	outer membrane phosphoporin protein E	b0241	2.13013	0.0599133
cytR	DNA-binding transcriptional dual regulator	b3934	2.12872	0.0082815
gcvR	DNA-binding transcriptional repressor, regulatory protein accessory to GcvA	b2479	2.1286	0.00237877
citA	#N/A	#N/A	2.1284	0.00702354
yjfF	predicted sugar transporter subunit: membrane component of ABC superfamily	b4231	2.12664	0.00658124
yfeT	#N/A	#N/A	2.12623	0.0052471
ykgG	predicted transporter	b0308	2.12621	0.00283056
nrdF	ribonucleoside-diphosphate reductase 2, beta subunit, ferritin-like	b2676	2.12609	0.00186257
yehL	predicted transporter subunit: ATP-binding component of ABC superfamily	b2119	2.12442	0.00906018
yfgH	predicted outer membrane lipoprotein	b2505	2.12387	0.00249663
tdcC	L-threonine/L-serine transporter	b3116	2.12255	0.0137306
yqjC	conserved protein	b3097	2.11811	0.00802825
ydeN	conserved protein	b1498	2.11656	0.0115965
mmuP	CP4-6 prophage; predicted S-methylmethionine transporter	b0260	2.11418	0.00248591
lysC	aspartokinase III	b4024	2.11354	0.0363769
ycdR	#N/A	#N/A	2.11299	0.0566303
ycfM	predicted outer membrane lipoprotein	b1105	2.11249	0.0105736
yzfA	#N/A	#N/A	2.1118	0.000937938
yfdY	predicted inner membrane protein	b2377	2.11175	0.0118098
sppA	protease IV (signal peptide peptidase)	b1766	2.11167	0.00139823
ygaD	conserved protein	b2700	2.11164	0.0097084
pdxY	pyridoxal kinase 2/pyridoxine kinase	b1636	2.10942	0.0167513
bglA	6-phospho-beta-glucosidase A	b2901	2.10868	0.00195051
citX	apo-citrate lyase phosphoribosyl-dephospho-CoA transferase	b0614	2.10856	0.000776196
ycgY	predicted protein	b1196	2.10741	0.0549079
paaH	3-hydroxybutyryl-CoA dehydrogenase	b1395	2.10652	0.00191183
betT	choline transporter of high affinity	b0314	2.106	0.000929199
afuC	CP4-6 prophage; predicted ferric transporter subunit; ATP-binding component of ABC superfamily	b0262	2.10587	0.00635216
dsbG	periplasmic disulfide isomerase/thiol-disulphide oxidase	b0604	2.10533	0.00879388
yeiC	#N/A	#N/A	2.10507	0.0293651
glcE	glycolate oxidase FAD binding subunit	b4468	2.10469	0.00871489
yjhI	KpLE2 phage-like element; predicted DNA-binding transcriptional regulator	b4299	2.10442	0.0092307
phnO	predicted acyltransferase with acyl-CoA N-acyltransferase domain	b4093	2.10259	0.00461823
yneJ	predicted DNA-binding transcriptional regulator	b1526	2.10259	0.051385
pyrL	pyrBI operon leader peptide	b4246	2.09991	0.0067986
dmsA	dimethyl sulfoxide reductase, anaerobic, subunit A	b0894	2.09824	0.0635393
sgcR	KpLE2 phage-like element; predicted DNA-binding transcriptional regulator	b4300	2.09822	0.00736091
yfeA	predicted diguanylate cyclase	b2395	2.09764	0.00100024
ygeP	#N/A	#N/A	2.09627	0.000977853
yagR	#N/A	#N/A	2.09348	0.0191573
ybbC	predicted protein	b0498	2.09283	0.0065155
ybgE	conserved inner membrane protein	b0735	2.09238	0.00929099
yjhI	KpLE2 phage-like element; predicted DNA-binding transcriptional regulator	b4299	2.09126	0.0251388
yadI	predicted PTS Enzyme IIA	b0129	2.08823	0.00132281
ygeP	#N/A	#N/A	2.08776	0.00252631
yeiM	#N/A	#N/A	2.08724	0.00495206
kdgT	2-keto-3-deoxy-D-gluconate transporter	b3909	2.0848	0.00432475
ybiX	conserved protein	b0804	2.08369	0.00649255
ymgF	predicted protein	b4520	2.08291	0.00515541
rumA	23S rRNA (uracil-5)-methyltransferase	b2785	2.08207	0.00916654
yqeF	predicted acyltransferase	b2844	2.08189	0.0122726
yqiH	predicted periplasmic pilin chaperone	b3047	2.08079	0.033942
grxA	glutaredoxin 1, redox coenzyme for ribonucleotide reductase (RNR1a)	b0849	2.07923	0.0137677
yneL	#N/A	#N/A	2.07855	0.0114382
hycC	hydrogenase 3, membrane subunit	b2723	2.07754	0.00213425
yedA	predicted inner membrane protein	b1959	2.07741	0.00193237
ydeA	predicted arabinose transporter	b1528	2.07725	0.0179094
yehD	predicted fimbrial-like adhesin protein	b2111	2.07724	0.00615913
ybhD	predicted DNA-binding transcriptional regulator	b0768	2.07674	0.00172031
ygiF	predicted adenylate cyclase	b3054	2.07653	0.000908506
yjgN	conserved inner membrane protein	b4257	2.07368	0.0649959
evgS	hybrid sensory histidine kinase in two-component regulatory system with EvgA	b2370	2.07352	0.038934
nudC	NADH pyrophosphatase	b3996	2.0735	0.000771455
artI	periplasmic-binding component of an ABC superfamily arginine transporter	b0863	2.07342	0.12097
xseB	exonuclease VII small subunit	b0422	2.07273	0.000776196
tesB	acyl-CoA thioesterase II	b0452	2.07261	0.00534276
thiM	hydoxyethylthiazole kinase	b2104	2.07169	0.000797764
atoD	acetyl-CoA:acetoacetyl-CoA transferase, alpha subunit	b2221	2.06886	0.00467783
ptr	#N/A	#N/A	2.06781	0.0756726
maoC	enoyl-CoA hydratase	b1387	2.06742	0.00590642
cfa	cyclopropane fatty acyl phospholipid synthase (unsaturated-phospholipid methyltransferase)	b1661	2.06692	0.00214934
lit	e14 prophage; cell death peptidase, inhibitor of T4 late gene expression	b1139	2.06663	0.0120322
yohH	#N/A	#N/A	2.06634	0.000678996
ycgL	conserved protein	b1179	2.06586	0.00691553
rarD	predicted chloramphenical resistance permease	b3819	2.0657	0.233962
mntR	DNA-binding transcriptional regulator of mntH	b0817	2.06392	0.00852647
ydaY	#N/A	#N/A	2.06328	0.00350955
sanA	predicted protein	b2144	2.06227	0.00183095
uvrA	ATPase and DNA damage recognition protein of nucleotide excision repair excinuclease UvrABC	b4058	2.06142	0.00181559
purN	phosphoribosylglycinamide formyltransferase 1	b2500	2.06077	0.00601086
yafP	predicted acyltransferase with acyl-CoA N-acyltransferase domain	b0234	2.05785	0.0956445
yahM	predicted protein	b0327	2.05514	0.00328976
eutG	predicted alcohol dehydrogenase in ethanolamine utilization	b2453	2.05476	0.000989859
mdtF	multidrug transporter, RpoS-dependent	b3514	2.0537	0.00588132
rph	#N/A	#N/A	2.05116	0.00790683
ccmE	periplasmic heme chaperone	b2197	2.05009	0.00284186
yibF	predicted glutathione S-transferase	b3592	2.04696	0.00501442
mdtE	multidrug resistance efflux transporter	b3513	2.04665	0.00063463
gudD	D-glucarate dehydratase	b2787	2.04428	0.00768727
torR	DNA-binding response regulator in two-component regulatory system with TorS	b0995	2.04419	0.00122462
rtn	EAL domain-containing protein	b2176	2.0432	0.00172447
acrR	DNA-binding transcriptional repressor	b0464	2.04313	0.00386749
znuB	High-affinity zinc uptake system membrane protein	b1859	2.0431	0.00105253
ygeQ	#N/A	#N/A	2.03893	0.00702354
ybdG	predicted mechanosensitive channel	b0577	2.03813	0.104547
topB	DNA topoisomerase III	b1763	2.03716	0.0526911
kbl	glycine C-acetyltransferase	b3617	2.03658	0.00615913
dppC	dipeptide transporter; membrane component of ABC superfamily	b3542	2.03541	0.00225419
yagE	CP4-6 prophage; predicted lyase/synthase	b0268	2.03538	0.110279
arpA	ankyrin repeat protein A	b4017	2.03486	0.00998936
nrfE	apocytochrome c552 heme lyase subunit	b4074	2.03469	0.0505357
pck	phosphoenolpyruvate carboxykinase	b3403	2.03466	0.0314854
tpr	predicted protamine-like protein	b1229	2.0322	0.00212092
thiS	sulfur carrier protein	b4407	2.03086	0.0121813
rbsK	ribokinase	b3752	2.03038	0.0557047
priC	primosomal replication protein N''	b0467	2.0302	0.0763704
inaA	conserved protein	b2237	2.0298	0.00561002
yfcU	#N/A	#N/A	2.02911	0.0118671
livF	leucine/isoleucine/valine transporter subunit; ATP-binding component of ABC superfamily	b3454	2.02717	0.0392279
yqaA	conserved inner membrane protein	b2689	2.02387	0.0392279
yadN	predicted fimbrial-like adhesin protein	b0141	2.02245	0.00509598
yjiO	#N/A	#N/A	2.0224	0.00694374
yahA	predicted DNA-binding transcriptional regulator	b0315	2.02178	0.00118406
iclR	DNA-binding transcriptional repressor	b4018	2.02169	0.0611325
nrfG	apocytochrome c552 heme lyase subunit	b4076	2.02044	0.0165147
yihD	conserved protein	b3858	2.02017	0.0526911
amiB	N-acetylmuramoyl-l-alanine amidase II	b4169	2.01947	0.00452277
ykfC	#N/A	#N/A	2.01883	0.00630445
cysC	adenosine 5'-phosphosulfate kinase	b2750	2.01718	0.0122133
yfcG	glutathione S-transferase	b2302	2.01709	0.00276057
fixX	predicted 4Fe-4S ferredoxin-type protein	b0044	2.01706	0.0403064
yoaI	predicted protein	b1788	2.01608	0.00105253
idnO	5-keto-D-gluconate-5-reductase	b4266	2.01505	0.103195
syd	predicted protein	b2793	2.0135	0.0383376
ybjM	predicted inner membrane protein	b0848	2.01142	0.00280265
betA	choline dehydrogenase, a flavoprotein	b0311	2.0082	0.00226772
ptsG	PTS system glucose-specific IICB component	b1101	2.00733	0.0682726
ysgA	predicted hydrolase	b3830	2.00684	0.00255661
yrbA	predicted DNA-binding transcriptional regulator	b3190	2.00657	0.00150016
ycgI	#N/A	#N/A	1.99978	0.0571357
ytfP	conserved protein	b4222	1.99935	0.0115789
lon	DNA-binding ATP-dependent protease La	b0439	1.99838	0.00381455
yrhA	#N/A	#N/A	1.99701	0.00788144
rpiB	ribose 5-phosphate isomerase B/allose 6-phosphate isomerase	b4090	1.9969	0.00567056
rraA	ribonuclease E (RNase E) inhibitor protein	b3929	1.99362	0.00494712
yhdL	conserved protein	b4550	1.99353	0.00321507
ygiC	predicted enzyme	b3038	1.99224	0.0596494
yaiV	predicted DNA-binding transcriptional regulator	b0375	1.99128	0.0101438
yghO	#N/A	#N/A	1.99043	0.0742139
melR	DNA-binding transcriptional dual regulator	b4118	1.98938	0.00412706
hinT	purine nucleoside phosphoramidase	b1103	1.98783	0.0233029
allD	ureidoglycolate dehydrogenase	b0517	1.98644	0.000946355
yfaW	l-rhamnonate dehydratase	b2247	1.98585	0.00150016
yedZ	conserved inner membrane protein	b1972	1.98508	0.00287296
sohB	predicted inner membrane peptidase	b1272	1.98482	0.0071311
yddK	#N/A	#N/A	1.98345	0.0574187
yciF	conserved protein	b1258	1.98041	0.00832113
ykiA	#N/A	#N/A	1.98034	0.085797
cobS	cobalamin 5'-phosphate synthase	b1992	1.98023	0.0457302
malG	membrane component of an ABC superfamily maltose transporter	b4032	1.97858	0.02915
aqpZ	aquaporin	b0875	1.97843	0.0625491
yaiL	nucleoprotein/polynucleotide-associated enzyme	b0354	1.97827	0.00246522
ydaE	Rac prophage; zinc-binding protein	b4526	1.97773	0.135883
tfaD	#N/A	#N/A	1.97757	0.00652567
dedA	conserved inner membrane protein	b2317	1.97694	0.00788144
hha	haemolysin expression modulating protein	b0460	1.97571	0.0114943
uidA	beta-D-glucuronidase	b1617	1.97537	0.0529185
hdhA	7-alpha-hydroxysteroid dehydrogenase, NAD-dependent	b1619	1.97489	0.00568116
usg	predicted semialdehyde dehydrogenase	b2319	1.97393	0.0261695
argF	CP4-6 prophage; ornithine carbamoyltransferase 2, chain F	b0273	1.97284	0.076104
yecI	#N/A	#N/A	1.97125	0.00871373
ybbW	predicted allantoin transporter	b0511	1.97118	0.148897
yiaC	predicted acyltransferase with acyl-CoA N-acyltransferase domain	b3550	1.97081	0.0038224
yaiL	nucleoprotein/polynucleotide-associated enzyme	b0354	1.97072	0.0655198
ychA	predicted transcriptional regulator	b1214	1.97043	0.0174319
rnr	exoribonuclease R, RNase R	b4179	1.96825	0.0715045
yafX	CP4-6 prophage; predicted protein	b0248	1.96818	0.00322831
malY	bifunctional beta-cystathionase, PLP-dependent and regulator of maltose regulon	b1622	1.96772	0.00946586
cheB	fused chemotaxis regulator and protein-glutamate methylesterase in two-component regulatory system with CheA	b1883	1.96701	0.0819572
narJ	molybdenum-cofactor-assembly chaperone subunit (delta subunit) of nitrate reductase 1	b1226	1.96699	0.00801702
yhjY	conserved protein	b3548	1.96682	0.00247819
gatZ	D-tagatose 1,6-bisphosphate aldolase 2, subunit	b2095	1.96556	0.00327581
maa	maltose O-acetyltransferase	b0459	1.96521	0.0227065
gadE	acid-induced positive regulator of glutamate-dependent acid resistance	b3512	1.96431	0.00183668
yhfA	conserved protein	b3356	1.96419	0.00262551
yejL	conserved protein	b2187	1.96406	0.00255563
glpX	fructose 1,6-bisphosphatase II	b3925	1.96358	0.00796306
hcaD	phenylpropionate dioxygenase, ferredoxin reductase subunit	b2542	1.96347	0.00740561
yhjD	conserved inner membrane protein	b3522	1.96335	0.00262551
yifN	#N/A	#N/A	1.96331	0.0031466
yifN	#N/A	#N/A	1.96282	0.0428116
dcuR	DNA-binding response regulator in two-component regulatory system with DcuS	b4124	1.96022	0.00892127
yqcC	conserved protein	b2792	1.95989	0.0256219
ydeV	#N/A	#N/A	1.95973	0.00131882
yjhT	#N/A	#N/A	1.95927	0.0034897
astD	succinylglutamic semialdehyde dehydrogenase	b1746	1.9587	0.29499
yceO	predicted protein	b1058	1.95852	0.0399246
ydfD	Qin prophage; predicted protein	b1576	1.95708	0.0693155
yejK	nucleotide associated protein	b2186	1.95561	0.0110826
hycB	hydrogenase 3, Fe-S subunit	b2724	1.95317	0.00386921
yhaM	conserved protein	b4470	1.95304	0.00743342
ydaT	Rac prophage; predicted protein	b1358	1.95267	0.0291528
ybjS	predicted NAD(P)H-binding oxidoreductase with NAD(P)-binding Rossmann-fold domain	b0868	1.95176	0.0795115
ymfA	predicted inner membrane protein	b1122	1.94877	0.0819783
rpiR	DNA-binding transcriptional repressor	b4089	1.9485	0.016439
hycF	formate hydrogenlyase complex iron-sulfur protein	b2720	1.94746	0.0381527
ybhP	predicted DNase	b0790	1.94634	0.0332801
mhpR	DNA-binding transcriptional activator, 3HPP-binding	b0346	1.94597	0.00980062
hrpA	ATP-dependent helicase	b1413	1.94572	0.0904294
mraZ	conserved protein	b0081	1.94434	0.00768723
ygfM	putative selenate reductase subunit	b2880	1.94388	0.0326986
yhcM	conserved protein with nucleoside triphosphate hydrolase domain	b3232	1.94377	0.0508821
gadW	DNA-binding transcriptional activator	b3515	1.94355	0.0137528
zntA	zinc, cobalt and lead efflux system	b3469	1.94351	0.00310119
yfcV	predicted fimbrial-like adhesin protein	b2339	1.9428	0.0607625
yedR	predicted inner membrane protein	b1963	1.94265	0.0913044
rnr	exoribonuclease R, RNase R	b4179	1.94079	0.00693663
ydiI	esterase	b1686	1.94042	0.132449
yjjJ	predicted DNA-binding transcriptional regulator	b4385	1.93979	0.00520171
yigG	predicted inner membrane protein	b3818	1.93957	0.00610935
yieG	#N/A	#N/A	1.9391	0.0137227
yjbR	conserved protein	b4057	1.93886	0.00237334
ecpD	predicted periplasmic pilin chaperone	b0140	1.93842	0.0102685
deoB	phosphopentomutase	b4383	1.9381	0.00881042
sieB	Rac prophage; phage superinfection exclusion protein	b1353	1.93755	0.0060518
yegP	predicted protein	b2080	1.93726	0.00571862
mhpC	2-hydroxy-6-ketonona-2,4-dienedioic acid hydrolase	b0349	1.93693	0.0290428
mbhA	#N/A	#N/A	1.93669	0.00448604
ydgJ	predicted oxidoreductase	b1624	1.93567	0.274268
yiiQ	conserved protein	b3920	1.93115	0.00434356
cls	cardiolipin synthase 1	b1249	1.93108	0.00467783
yebK	predicted DNA-binding transcriptional regulator	b1853	1.92996	0.0148305
yoeA	#N/A	#N/A	1.92908	0.0149828
pflB	pyruvate formate lyase I	b0903	1.92748	0.0852744
yffH	#N/A	#N/A	1.92687	0.00390168
yebR	free methionine-(R)-sulfoxide reductase	b1832	1.92659	0.0112229
yebQ	predicted transporter	b1828	1.9264	0.060851
mlrA	DNA-binding transcriptional regulator	b2127	1.92625	0.0126706
yejE	predicted oligopeptide transporter subunit; membrane component of ABC superfamily	b2179	1.92621	0.00594351
ymfB	#N/A	#N/A	1.92203	0.00755777
yfiQ	protein acetyltransferase	b2584	1.92109	0.0384113
yehL	predicted transporter subunit: ATP-binding component of ABC superfamily	b2119	1.92004	0.0174192
yiaM	predicted transporter	b3577	1.91933	0.0353436
osmB	lipoprotein	b1283	1.91831	0.00749169
ompR	DNA-binding response regulator in two-component regulatory system with EnvZ	b3405	1.91799	0.223811
btuD	vitamin B12 transporter subunit : ATP-binding component of ABC superfamily	b1709	1.91731	0.0178432
manA	mannose-6-phosphate isomerase	b1613	1.91644	0.0263687
exoX	DNA exonuclease X	b1844	1.916	0.00953049
elbA	#N/A	#N/A	1.9153	0.00360461
dgoR	predicted DNA-binding transcriptional regulator	b4479	1.9144	0.0271421
artJ	periplasmic-binding component of an ABC superfamily arginine transporter	b0860	1.91415	0.00445459
yfiP	conserved protein	b2583	1.90901	0.0126313
yigB	FMN phosphatase	b3812	1.90807	0.0115965
yfiK	#N/A	#N/A	1.90729	0.0296363
cdaR	DNA-binding transcriptional activator	b0162	1.90714	0.02302
focB	predicted formate transporter	b2492	1.9065	0.011823
livG	leucine/isoleucine/valine transporter subunit; ATP-binding component of ABC superfamily	b3455	1.90459	0.00307543
yjhV	#N/A	#N/A	1.90436	0.0250584
prfH	#N/A	#N/A	1.90253	0.0052064
yhfY	conserved protein	b3382	1.90241	0.0124566
cbpM	modulator of CbpA co-chaperone	b0999	1.90232	0.0441254
fecA	KpLE2 phage-like element; ferric citrate outer membrane transporter	b4291	1.90115	0.00777362
hisD	bifunctional histidinal dehydrogenase/histidinol dehydrogenase	b2020	1.90025	0.162913
lsrC	membrane component of an ABC superfamily AI2 transporter	b1514	1.89871	0.0327717
yebC	conserved protein	b1864	1.89649	0.00276057
argA	N-acetylglutamate synthase	b2818	1.89632	0.00328976
ytfH	predicted transcriptional regulator	b4212	1.89624	0.0470512
yehR	conserved protein	b2123	1.89616	0.037747
rhaA	L-rhamnose isomerase	b3903	1.89438	0.0185396
yiaT	predicted protein	b3584	1.89118	0.0715915
ydjK	predicted transporter	b1775	1.8889	0.0084324
paaB	predicted multicomponent oxygenase/reductase subunit for phenylacetic acid degradation	b1389	1.88844	0.00386749
yeiP	predicted translation elongation factor	b2171	1.88795	0.00457353
ygjO	#N/A	#N/A	1.88775	0.0116295
cysN	sulfate adenylyltransferase, subunit 1	b2751	1.88688	0.0153731
ytfA	#N/A	#N/A	1.88677	0.00378856
zupT	zinc transporter	b3040	1.88401	0.0101857
ccmC	membrane component of an ABC superfamily heme exporter	b2199	1.88311	0.0119349
ygfI	predicted DNA-binding transcriptional regulator	b2921	1.88253	0.00606724
yhhY	predicted acetyltransferase	b3441	1.88252	0.0313994
yhdU	predicted membrane protein	b3263	1.88114	0.00760795
yjhD	#N/A	#N/A	1.87918	0.00659073
yagR	#N/A	#N/A	1.87731	0.046309
speE	spermidine synthase (putrescine aminopropyltransferase)	b0121	1.8772	0.00529194
ypdI	predicted lipoprotein involved in colanic acid biosynthesis	b2376	1.87639	0.00867208
yehS	conserved protein	b2124	1.87482	0.00363325
nlpD	predicted outer membrane lipoprotein	b2742	1.87452	0.073482
ytfQ	predicted sugar transporter subunit: periplasmic-binding component of ABC superfamily	b4227	1.87441	0.00486675
cysI	sulfite reductase, beta subunit, NAD(P)-binding, heme-binding	b2763	1.87311	0.0428116
yeiJ	#N/A	#N/A	1.87278	0.0327533
yceB	predicted lipoprotein	b1063	1.87224	0.01411
napD	assembly protein for periplasmic nitrate reductase	b2207	1.87171	0.0721443
dmsD	twin-argninine leader-binding protein for DmsA and TorA	b1591	1.87149	0.00905227
copA	copper transporter	b0484	1.87065	0.00439522
ivy	inhibitor of vertebrate C-lysozyme	b0220	1.87036	0.00414249
pflD	predicted formate acetyltransferase 2 (pyruvate formate lyase II)	b3951	1.87019	0.0580854
kdpB	potassium translocating ATPase, subunit B	b0697	1.86931	0.00749169
ybjR	#N/A	#N/A	1.86853	0.00508182
ycgF	predicted FAD-binding phosphodiesterase	b1163	1.86774	0.0326848
ycdL	#N/A	#N/A	1.86773	0.00450474
yohM	#N/A	#N/A	1.86707	0.0102887
yfaZ	predicted outer membrane porin protein	b2250	1.86679	0.0111228
ybfB	predicted inner membrane protein	b0702	1.86533	0.178779
epd	D-erythrose 4-phosphate dehydrogenase	b2927	1.8652	0.0573957
paaY	predicted hexapeptide repeat acetyltransferase	b1400	1.86478	0.0636998
gudP	predicted D-glucarate transporter	b2789	1.86393	0.0162726
ygjQ	predicted thioredoxin-like	b3086	1.86393	0.0052262
nadC	quinolinate phosphoribosyltransferase	b0109	1.86311	0.0195566
asnC	DNA-binding transcriptional dual regulator	b3743	1.86311	0.0180435
emrD	multidrug efflux system protein	b3673	1.86219	0.0231555
holC	DNA polymerase III, chi subunit	b4259	1.86121	0.00571862
chaA	calcium/sodium:proton antiporter	b1216	1.85942	0.0319276
yaiZ	predicted inner membrane protein	b0380	1.85937	0.00328976
ypfN	predicted protein	b4547	1.8574	0.00832782
acs	acetyl-CoA synthetase	b4069	1.85714	0.00935497
tynA	tyramine oxidase, copper-requiring	b1386	1.85666	0.00482243
ygjF	#N/A	#N/A	1.8565	0.0192594
rhaS	DNA-binding transcriptional activator, L-rhamnose-binding	b3905	1.85539	0.0465621
ynbB	predicted CDP-diglyceride synthase	b1409	1.85463	0.0611945
mtgA	biosynthetic peptidoglycan transglycosylase	b3208	1.85438	0.0999138
nudH	#N/A	#N/A	1.85228	0.0462526
phnC	ATP-binding component of an ABC superfamily phosphonate/organophosphate ester transporter	b4106	1.85192	0.00528673
fhuD	iron-hydroxamate transporter subunit; periplasmic-binding component of ABC superfamily	b0152	1.85155	0.00832782
yjaB	predicted acetyltransferase	b4012	1.85153	0.048507
ybdN	conserved protein	b0602	1.85045	0.00384114
ygfM	putative selenate reductase subunit	b2880	1.8498	0.0334189
grxA	glutaredoxin 1, redox coenzyme for ribonucleotide reductase (RNR1a)	b0849	1.84955	0.00486833
yqaB	fructose-1-P and 6-phosphogluconate phosphatase	b2690	1.84944	0.02302
gltK	membrane component of an ABC superfamily glutamate/aspartate transporter	b0653	1.84936	0.0171861
ygcL	#N/A	#N/A	1.84871	0.0170754
btuF	periplasmic binding component of cobalamin (vitamin B-12) transporter	b0158	1.84842	0.00942074
yejL	conserved protein	b2187	1.8481	0.0411482
yjeH	predicted transporter	b4141	1.84642	0.006583
hybD	predicted maturation element for hydrogenase 2	b2993	1.846	0.0101943
yliK	#N/A	#N/A	1.84504	0.109864
pepD	aminoacyl-histidine dipeptidase (peptidase D)	b0237	1.8448	0.0970808
maeB	NADP-linked malic enzyme	b2463	1.84367	0.0148981
yggP	predicted dehydrogenase	b4465	1.84325	0.0980599
ymfJ	e14 prophage; predicted protein	b1144	1.8422	0.291416
potF	putrescine transporter subunit: periplasmic-binding component of ABC superfamily	b0854	1.8419	0.00881205
dinF	DNA-damage-inducible SOS response protein	b4044	1.84082	0.0121514
yadC	predicted fimbrial-like adhesin protein	b0135	1.8408	0.0186036
bolA	regulator of penicillin binding proteins and beta lactamase transcription (morphogene)	b0435	1.83926	0.0935725
yciT	predicted DNA-binding transcriptional regulator	b1284	1.83802	0.0501459
yqeK	predicted protein	b2849	1.83794	0.152732
fliT	predicted chaperone	b1926	1.83789	0.0778864
maa	maltose O-acetyltransferase	b0459	1.83724	0.00734484
yibQ	predicted polysaccharide deacetylase	b3614	1.83706	0.0101387
pncB	nicotinate phosphoribosyltransferase	b0931	1.83629	0.0147768
ycgB	conserved protein	b1188	1.83439	0.0462526
yghS	predicted protein with nucleoside triphosphate hydrolase domain	b2985	1.83053	0.0565904
dipZ	#N/A	#N/A	1.83039	0.0543975
dgoK	2-oxo-3-deoxygalactonate kinase	b3693	1.82997	0.0147768
yjhX	conserved protein	b4566	1.82918	0.0452606
ydhX	predicted 4Fe-4S ferridoxin-type protein	b1671	1.82904	0.00792039
ydfC	Qin prophage; predicted protein	b1573	1.82751	0.12778
rhtC	threonine efflux system	b3823	1.82733	0.0424327
cobC	predicted alpha-ribazole-5'-P phosphatase	b0638	1.8265	0.0133397
nrdG	anaerobic ribonucleotide reductase activating protein	b4237	1.82567	0.0393086
ddlB	D-alanine:D-alanine ligase	b0092	1.82455	0.0714781
yaiW	predicted DNA-binding transcriptional regulator	b0378	1.82324	0.0202423
dsbC	protein disulfide isomerase II	b2893	1.82283	0.0237591
yffB	conserved protein	b2471	1.8195	0.021989
yfcD	predicted NUDIX hydrolase	b2299	1.81855	0.0112462
yghO	#N/A	#N/A	1.81761	0.0288083
ydhR	putative mono-oxygenase	b1667	1.81759	0.080084
malI	DNA-binding transcriptional repressor	b1620	1.81723	0.108102
glf	UDP-galactopyranose mutase, FAD/NAD(P)-binding	b2036	1.81524	0.138059
ybfO	#N/A	#N/A	1.8149	0.0136981
yafW	CP4-6 prophage; antitoxin of the YkfI-YafW toxin-antitoxin system	b0246	1.81221	0.011564
ybfQ	#N/A	#N/A	1.80984	0.0295771
yiiR	conserved inner membrane protein	b3921	1.80796	0.0452606
ypdH	#N/A	#N/A	1.80745	0.0157937
mog	putative molybdochelatase	b0009	1.80705	0.00645017
trpR	DNA-binding transcriptional repressor, tryptophan-binding	b4393	1.80545	0.0826202
creA	conserved protein	b4397	1.80397	0.0225529
yfcM	conserved protein	b2326	1.80335	0.0682506
yraR	predicted nucleoside-diphosphate-sugar epimerase	b3152	1.80331	0.0202544
fnr	DNA-binding transcriptional dual regulator, global regulator of anaerobic growth	b1334	1.80222	0.073482
exoX	DNA exonuclease X	b1844	1.80187	0.0282406
livM	leucine/isoleucine/valine transporter subunit; membrane component of ABC superfamily	b3456	1.80154	0.00816249
ynfO	Qin prophage; predicted protein	b4533	1.80082	0.0399406
hinT	purine nucleoside phosphoramidase	b1103	1.80061	0.0403291
modB	molybdate transporter subunit; membrane component of ABC superfamily	b0764	1.79945	0.00570552
tyrP	tyrosine transporter	b1907	1.79826	0.0333941
yfhH	predicted DNA-binding transcriptional regulator	b2561	1.79773	0.013197
srlD	sorbitol-6-phosphate dehydrogenase	b2705	1.7965	0.00828956
yqjB	conserved protein	b3096	1.79598	0.0253987
rof	modulator of Rho-dependent transcription termination	b0189	1.79513	0.00496289
yfiD	pyruvate formate lyase subunit	b2579	1.79422	0.0526911
ompW	outer membrane protein W	b1256	1.79335	0.00847467
setC	predicted sugar efflux system	b3659	1.79328	0.00755777
trpA	tryptophan synthase, alpha subunit	b1260	1.79256	0.0250522
yqjF	predicted quinol oxidase subunit	b3101	1.79249	0.0352126
poxB	pyruvate dehydrogenase (pyruvate oxidase), thiamin-dependent, FAD-binding	b0871	1.7906	0.0166441
xylB	xylulokinase	b3564	1.79012	0.00686618
rhaS	DNA-binding transcriptional activator, L-rhamnose-binding	b3905	1.78889	0.0174192
mutY	adenine DNA glycosylase	b2961	1.78785	0.0206557
clpA	ATPase and specificity subunit of ClpA-ClpP ATP-dependent serine protease, chaperone activity	b0882	1.78676	0.0380815
yeiS	predicted inner membrane protein	b2145	1.78659	0.0332647
yhaB	predicted protein	b3120	1.78585	0.0452606
pflC	pyruvate formate lyase II activase	b3952	1.78515	0.101849
potC	membrane component of an ABC superfamily polyamine transporter	b1124	1.7835	0.023365
ybfO	#N/A	#N/A	1.78342	0.016553
yieK	predicted 6-phosphogluconolactonase	b3718	1.78314	0.0297137
yphB	conserved protein	b2544	1.78301	0.0165072
yebV	predicted protein	b1836	1.78222	0.162278
yjjB	conserved inner membrane protein	b4363	1.78094	0.00815458
rstB	sensory histidine kinase in two-component regulatory system with RstA	b1609	1.78053	0.0217646
yaeI	predicted phosphatase	b0164	1.77926	0.0058899
yahO	predicted protein	b0329	1.77924	0.0362911
ydfX	#N/A	#N/A	1.77901	0.0210273
ygaX	#N/A	#N/A	1.77858	0.0115622
dcm	DNA cytosine methylase	b1961	1.77671	0.113611
ypfI	#N/A	#N/A	1.77606	0.00793546
cspA	major cold shock protein	b3556	1.77517	0.0373307
wcaE	predicted glycosyl transferase	b2055	1.77509	0.0321694
ddpA	periplasmic-binding component of an ABC superfamily D-ala-D-a la transporter	b1487	1.77332	0.101048
guaD	guanine deaminase	b2883	1.77226	0.0173961
ydhU	predicted cytochrome	b1670	1.77191	0.0119316
proA	gamma-glutamylphosphate reductase	b0243	1.77178	0.0216971
rhsD	rhsD element protein	b0497	1.77144	0.0389005
ygjN	conserved protein	b3083	1.77072	0.0709955
yfbN	predicted protein	b2273	1.77072	0.0124642
yeaB	#N/A	#N/A	1.77008	0.031017
yneH	predicted glutaminase	b1524	1.76939	0.129869
kdpE	DNA-binding response regulator in two-component regulatory system with KdpD	b0694	1.76937	0.0113421
ytfB	predicted cell envelope opacity-associated protein	b4206	1.76934	0.0137227
yagU	conserved inner membrane protein	b0287	1.76848	0.0493045
thiE	thiamin phosphate synthase (thiamin phosphate pyrophosphorylase)	b3993	1.76835	0.0146008
ybiM	#N/A	#N/A	1.76775	0.0266115
clpX	ATPase and specificity subunit of ClpX-ClpP ATP-dependent serine protease	b0438	1.76764	0.0111313
ymgG	predicted protein	b1172	1.7674	0.0188707
kdpA	P-type ATPase, high-affinity potassium transport system, A chain	b0698	1.76697	0.0211166
mdaB	NADPH quinone reductase	b3028	1.76645	0.0194467
gadW	DNA-binding transcriptional activator	b3515	1.76601	0.0154924
yqeK	predicted protein	b2849	1.76569	0.117481
yhjB	predicted DNA-binding response regulator in two-component regulatory system	b3520	1.76545	0.0389886
smf	conserved protein	b4473	1.76516	0.00987828
yigA	conserved protein	b3810	1.76441	0.0405539
yfcO	predicted protein	b2332	1.76349	0.0336982
yfdO	#N/A	#N/A	1.76316	0.00843227
yagQ	#N/A	#N/A	1.76028	0.0235014
kdsD	D-arabinose 5-phosphate isomerase	b3197	1.75936	0.130097
ybhS	predicted transporter subunit: membrane component of ABC superfamily	b0793	1.75771	0.0227783
cysZ	predicted inner membrane protein	b2413	1.75752	0.0329658
ycdM	#N/A	#N/A	1.75661	0.0131363
ogrK	DNA-binding transcriptional regulator, prophage P2 remnant	b2082	1.75555	0.132351
aat	leucyl/phenylalanyl-tRNA-protein transferase	b0885	1.75334	0.0495421
ygiT	predicted DNA-binding transcriptional regulator	b3021	1.75192	0.0300813
yfdE	predicted CoA-transferase, NAD(P)-binding	b2371	1.75122	0.0273506
ydjR	#N/A	#N/A	1.75037	0.012243
pabB	aminodeoxychorismate synthase, subunit I	b1812	1.74929	0.058458
ytfP	conserved protein	b4222	1.74864	0.0271421
potH	putrescine transporter subunit: membrane component of ABC superfamily	b0856	1.74783	0.105034
uxaC	uronate isomerase	b3092	1.74661	0.0565035
ygbT	putative nuclease/integrase	b2755	1.74651	0.0297426
yeeJ	adhesin	b1978	1.74637	0.0313252
ygiW	conserved protein	b3024	1.74615	0.00879893
yegH	predicted membrane protein	b2063	1.74547	0.083199
glgC	glucose-1-phosphate adenylyltransferase	b3430	1.74495	0.103982
ydhV	predicted oxidoreductase	b1673	1.74396	0.03801
ybgE	conserved inner membrane protein	b0735	1.74281	0.0225274
ydaV	Rac prophage; predicted DNA replication protein	b1360	1.7427	0.0920368
yggJ	#N/A	#N/A	1.74183	0.0527293
yqjH	predicted siderophore interacting protein	b3070	1.7407	0.0517802
ygiU	#N/A	#N/A	1.7376	0.0265593
yraL	#N/A	#N/A	1.7343	0.239947
nfo	endonuclease IV with intrinsic 3'-5' exonuclease activity	b2159	1.73412	0.0129571
yjdJ	predicted acyltransferase with acyl-CoA N-acyltransferase domain	b4127	1.73387	0.239118
ybfC	predicted protein	b0704	1.73322	0.0844456
yjfZ	predicted protein	b4204	1.73287	0.060319
ybhG	predicted membrane fusion protein (MFP) component of efflux pump, membrane anchor	b0795	1.73257	0.049604
ydgG	#N/A	#N/A	1.73108	0.0142883
yrbB	predicted protein	b3191	1.7308	0.0377109
damX	membrane protein, interferes with cell division	b3388	1.72918	0.046309
yjhR	#N/A	#N/A	1.72866	0.0125366
yzfA	#N/A	#N/A	1.72852	0.0726208
bcsA	cellulose synthase, catalytic subunit	b3533	1.72845	0.0118594
ykgM	predicted ribosomal protein	b0296	1.72808	0.0759579
entA	2,3-dihydro-2,3-dihydroxybenzoate dehydrogenase	b0596	1.72552	0.0190186
kdsC	3-deoxy-D-manno-octulosonate 8-phosphate phosphatase	b3198	1.72486	0.0782661
hipA	serine kinase	b1507	1.72483	0.152732
allR	DNA-binding transcriptional repressor	b0506	1.72462	0.017196
cynX	predicted cyanate transporter	b0341	1.72336	0.0419101
yqaA	conserved inner membrane protein	b2689	1.72191	0.103982
purN	phosphoribosylglycinamide formyltransferase 1	b2500	1.72156	0.0905199
xapR	DNA-binding transcriptional activator	b2405	1.72028	0.0607212
ygfH	#N/A	#N/A	1.71976	0.0150577
bioF	8-amino-7-oxononanoate synthase	b0776	1.71917	0.112828
ygdK	#N/A	#N/A	1.71881	0.0555552
cueR	copper responsive transcription regulator	b0487	1.71553	0.069615
yhdV	predicted outer membrane protein	b3267	1.71437	0.03096
yhbX	predicted hydrolase, inner membrane	b3173	1.71407	0.111538
yajB	#N/A	#N/A	1.71244	0.0136245
glnH	glutamine transporter subunit; periplasmic binding component of ABC superfamily	b0811	1.71226	0.153217
mobB	molybdopterin-guanine dinucleotide biosynthesis protein B	b3856	1.7108	0.0195909
yhcH	conserved protein	b3221	1.71068	0.050351
ygbN	predicted transporter	b2740	1.71042	0.179366
gudX	D-glucarate dehydratase-related protein	b2788	1.70985	0.0192284
ugpA	glycerol-3-phosphate transporter subunit; membrane component of ABC superfamily	b3452	1.70848	0.0151323
ylaC	predicted inner membrane protein	b0458	1.70751	0.028864
trmC	#N/A	#N/A	1.70657	0.121251
glk	glucokinase	b2388	1.70639	0.0430588
yaiO	predicted protein	b0358	1.70586	0.058458
ybhL	predicted inner membrane protein	b0786	1.70466	0.088351
yaiS	#N/A	#N/A	1.70448	0.0239775
ptsN	sugar-specific enzyme IIA component of PTS	b3204	1.70432	0.122395
mlrA	DNA-binding transcriptional regulator	b2127	1.70431	0.058931
ybiI	conserved protein	b0803	1.70413	0.0170181
ygjP	predicted metal dependent hydrolase	b3085	1.70382	0.0399659
azoR	NADH-azoreductase, FMN-dependent	b1412	1.70348	0.210913
rfbX	predicted polisoprenol-linked O-antigen transporter	b2037	1.70322	0.0185947
uidC	predicted outer membrane porin protein	b1615	1.70257	0.0252382
yggX	iron-sulfur cluster protector protein	b2962	1.70194	0.0740566
ycdB	#N/A	#N/A	1.70143	0.0868435
ybiA	conserved protein	b0798	1.70033	0.080084
hyfF	hydrogenase 4, membrane subunit	b2486	1.70026	0.0625541
uxaA	altronate hydrolase	b3091	1.69973	0.0772476
yfcP	predicted fimbrial-like adhesin protein	b2333	1.69886	0.146599
mdtG	predicted drug efflux system	b1053	1.69876	0.066358
dgoA	2-oxo-3-deoxygalactonate 6-phosphate aldolase	b4477	1.69871	0.133797
eutH	predicted inner membrane protein	b2452	1.69852	0.031781
ygcO	predicted 4Fe-4S cluster-containing protein	b2767	1.69851	0.0400347
emrB	multidrug efflux system protein	b2686	1.69797	0.0399406
tdh	threonine 3-dehydrogenase, NAD(P)-binding	b3616	1.6978	0.0938236
lysU	lysine tRNA synthetase, inducible	b4129	1.69737	0.0505233
artP	arginine transporter subunit; ATP-binding component of ABC superfamily	b0864	1.69621	0.0328062
yecF	predicted protein	b1915	1.69529	0.0722915
hyfJ	predicted processing element hydrogenase 4	b2490	1.69484	0.0422486
ansP	L-asparagine transporter	b1453	1.69433	0.0334983
fabR	DNA-binding transcriptional repressor	b3963	1.69428	0.039459
pphB	serine/threonine-specific protein phosphatase 2	b2734	1.69352	0.0376982
yagV	predicted chaperone	b0289	1.69315	0.037852
yhjH	EAL domain containing protein involved in flagellar function	b3525	1.6929	0.0222455
glnP	glutamine transporter subunit; membrane component of ABC superfamily	b0810	1.69236	0.124524
ydhA	#N/A	#N/A	1.6919	0.0502536
ygjQ	predicted thioredoxin-like	b3086	1.69092	0.0202989
abgB	predicted peptidase, aminobenzoyl-glutamate utilization protein	b1337	1.69082	0.13804
recJ	ssDNA exonuclease, 5' --> 3'-specific	b2892	1.68942	0.0287761
yciQ	predicted inner membrane protein	b1268	1.68819	0.0236955
ykgJ	predicted ferredoxin	b0288	1.68763	0.0321016
ompL	predicted outer membrane porin L	b3875	1.68723	0.111225
yaiF	#N/A	#N/A	1.68654	0.138772
sgbU	#N/A	#N/A	1.68619	0.0390745
yidB	conserved protein	b3698	1.68588	0.0241803
yafJ	predicted amidotransfease	b0223	1.68564	0.0470143
yfhJ	#N/A	#N/A	1.6854	0.0831381
ybbV	#N/A	#N/A	1.68483	0.0883023
yhiR	predicted DNA (exogenous) processing protein	b3499	1.68444	0.0525823
yceA	conserved protein	b1055	1.68388	0.0995865
yrfD	#N/A	#N/A	1.68319	0.118359
ydcM	predicted transposase	b1432	1.68299	0.0536716
renD	#N/A	#N/A	1.68181	0.0286121
yciN	predicted protein	b1273	1.68169	0.0691254
ydiB	quinate/shikimate 5-dehydrogenase, NAD(P)-binding	b1692	1.6812	0.283157
ydcQ	predicted DNA-binding transcriptional regulator	b1438	1.68066	0.0702286
ytfF	predicted inner membrane protein	b4210	1.68037	0.255833
mdlA	predicted ATP-binding component of multidrug ABC transporter	b0448	1.67943	0.190513
ybbB	#N/A	#N/A	1.67907	0.0229545
yliE	conserved inner membrane protein	b0833	1.67884	0.158724
rfaK	#N/A	#N/A	1.67814	0.0348695
yfjN	#N/A	#N/A	1.67791	0.0279715
ychM	predicted sulphate anion transporter	b1206	1.67788	0.0325635
ygiE	#N/A	#N/A	1.67738	0.0362911
yhjE	predicted transporter	b3523	1.67655	0.0377748
fur	DNA-binding transcriptional dual regulator of siderophore biosynthesis and transport	b0683	1.67581	0.0219877
ycgI	#N/A	#N/A	1.6758	0.0433701
recE	Rac prophage; exonuclease VIII, 5' -> 3' specific dsDNA exonuclease	b1350	1.67574	0.146252
yedW	predicted DNA-binding response regulator in two-component system with YedV	b1969	1.67539	0.106014
asr	acid shock-inducible periplasmic protein	b1597	1.6752	0.08729
nadB	quinolinate synthase, L-aspartate oxidase (B protein) subunit	b2574	1.67393	0.10006
mdtA	multidrug efflux system, subunit A	b2074	1.67386	0.0252399
fimZ	predicted DNA-binding transcriptional regulator	b0535	1.67377	0.0525823
hcaT	predicted 3-phenylpropionic transporter	b2536	1.67366	0.019993
ugpQ	glycerophosphodiester phosphodiesterase, cytosolic	b3449	1.67189	0.0347713
ygcI	#N/A	#N/A	1.67077	0.13804
yhjV	predicted transporter	b3539	1.67051	0.0228045
puuP	putrescine importer	b1296	1.67039	0.0565904
htgA	#N/A	#N/A	1.66937	0.061984
ybhL	predicted inner membrane protein	b0786	1.66768	0.126879
yqeH	conserved protein with bipartite regulator domain	b2846	1.66639	0.0436589
yiaF	conserved protein	b3554	1.66628	0.0332105
yqhG	conserved protein	b3013	1.6661	0.0649704
yohK	predicted inner membrane protein	b2142	1.66601	0.123053
wzxC	colanic acid exporter	b2046	1.66586	0.0971183
yhiL	#N/A	#N/A	1.66495	0.0280304
ygaU	predicted protein	b2665	1.66372	0.11204
moaC	molybdopterin biosynthesis, protein C	b0783	1.66323	0.0577574
yagL	CP4-6 prophage; DNA-binding protein	b0278	1.66319	0.0788303
ygcB	predicted helicase	b2761	1.66314	0.0472871
cspB	Qin prophage; cold shock protein	b1557	1.66285	0.194142
cheY	chemotaxis regulator transmitting signal to flagellar motor component	b1882	1.66119	0.0286955
cysJ	sulfite reductase, alpha subunit, flavoprotein	b2764	1.66093	0.0683283
ybdR	predicted oxidoreductase, Zn-dependent and NAD(P)-binding	b0608	1.66088	0.0452213
uspF	stress-induced protein, ATP-binding protein	b1376	1.6605	0.0588866
trxB	thioredoxin reductase, FAD/NAD(P)-binding	b0888	1.65928	0.142196
leuD	3-isopropylmalate isomerase subunit	b0071	1.65814	0.111538
yehI	conserved protein	b2118	1.65811	0.0756726
dgoD	galactonate dehydratase	b4478	1.65698	0.161334
ybiM	#N/A	#N/A	1.65543	0.110141
rfaY	lipopolysaccharide core biosynthesis protein	b3625	1.65522	0.0261922
pdxK	pyridoxal-pyridoxamine kinase/hydroxymethylpyrimidine kinase	b2418	1.6546	0.0584318
bdm	biofilm-dependent modulation protein	b1481	1.654	0.106014
ybfP	predicted protein	b0689	1.65298	0.178133
yrhB	predicted protein	b3446	1.65191	0.0364899
fbaB	fructose-bisphosphate aldolase class I	b2097	1.65182	0.12367
iadA	isoaspartyl dipeptidase	b4328	1.65132	0.0409626
ycaD	predicted transporter	b0898	1.65105	0.200737
radA	predicted repair protein	b4389	1.65047	0.0271463
hemN	coproporphyrinogen III oxidase, SAM and NAD(P)H dependent, oxygen-independent	b3867	1.64961	0.0420721
ung	uracil-DNA-glycosylase	b2580	1.64941	0.0773226
yqgC	predicted protein	b2940	1.64858	0.198998
phnG	carbon-phosphorus lyase complex subunit	b4101	1.64813	0.0294034
ydhW	predicted protein	b1672	1.6481	0.025399
yegW	predicted DNA-binding transcriptional regulator	b2101	1.64802	0.0435435
menB	dihydroxynaphthoic acid synthetase	b2262	1.64789	0.278204
fepE	regulator of length of O-antigen component of lipopolysaccharide chains	b0587	1.6472	0.0469762
sbp	sulfate transporter subunit; periplasmic-binding component of ABC superfamily	b3917	1.64713	0.049612
cueR	copper responsive transcription regulator	b0487	1.64693	0.0601932
ilvM	acetolactate synthase II, small subunit	b3769	1.6456	0.0696973
yohD	conserved inner membrane protein	b2136	1.64532	0.113913
ybgL	predicted lactam utilization protein	b0713	1.64494	0.0270447
ycgN	conserved protein	b1181	1.64482	0.121038
ybfP	predicted protein	b0689	1.64402	0.0674072
yoaH	conserved protein	b1811	1.64367	0.219876
ycbQ	predicted fimbrial-like adhesin protein	b0938	1.64349	0.0237257
cutC	copper homeostasis protein	b1874	1.64323	0.118957
fdnG	formate dehydrogenase-N, alpha subunit, nitrate-inducible	b1474	1.64291	0.100923
ygdD	conserved inner membrane protein	b2807	1.64187	0.112338
paaI	predicted thioesterase	b1396	1.64179	0.10499
ygjH	conserved protein	b3074	1.64168	0.0740566
yicN	conserved protein	b3663	1.64113	0.0333447
lsrG	autoinducer-2 (AI-2) modifying protein LsrG	b1518	1.64101	0.133399
helD	DNA helicase IV	b0962	1.64019	0.0403156
ivy	inhibitor of vertebrate C-lysozyme	b0220	1.63965	0.0892828
atoC	fused response regulator of ato operon, in two-component system with AtoS: response regulator and sigma 54 interaction protein	b2220	1.63952	0.20577
rbsC	D-ribose transporter subunit; membrane component of ABC superfamily	b3750	1.63936	0.0334983
yjbO	#N/A	#N/A	1.63793	0.147257
ydcN	predicted DNA-binding transcriptional regulator	b1434	1.63555	0.267306
polB	DNA polymerase II	b0060	1.63463	0.0917862
yieM	#N/A	#N/A	1.6333	0.0362016
gadE	acid-induced positive regulator of glutamate-dependent acid resistance	b3512	1.63309	0.0419101
trpD	anthranilate synthase component II; glutamine amidotransferase/anthranilate phosphoribosyl transferase	b1263	1.63304	0.0240846
leuB	3-isopropylmalate dehydrogenase	b0073	1.63302	0.135984
hisC	histidinol-phosphate aminotransferase	b2021	1.63285	0.0473548
yeaM	predicted DNA-binding transcriptional regulator	b1790	1.63218	0.237499
slyA	DNA-binding transcriptional activator	b1642	1.63088	0.0621242
mgsA	methylglyoxal synthase	b0963	1.63007	0.268782
abrB	predicted regulator	b0715	1.62948	0.116675
znuA	High-affinity zinc uptake system periplasmic protein	b1857	1.6292	0.133429
ybdH	predicted oxidoreductase	b0599	1.62716	0.0464504
ygeI	predicted protein	b2853	1.62691	0.05487
mtgA	biosynthetic peptidoglycan transglycosylase	b3208	1.62673	0.0286121
fhuE	ferric-rhodotorulic acid outer membrane transporter	b1102	1.6267	0.188261
frlA	predicted fructoselysine transporter	b3370	1.62623	0.0396999
ybhH	conserved protein	b0769	1.62538	0.039791
pncA	nicotinamidase/pyrazinamidase	b1768	1.62442	0.353611
yhaC	predicted protein	b3121	1.62384	0.148987
yhjA	predicted cytochrome C peroxidase	b3518	1.62377	0.041684
ymcE	cold shock gene	b0991	1.6234	0.255778
yhhH	predicted protein	b3483	1.62313	0.258447
yegS	conserved protein	b2086	1.62296	0.0677007
sanA	predicted protein	b2144	1.62263	0.0313304
sodC	superoxide dismutase, Cu, Zn	b1646	1.62244	0.0333518
yidF	predicted DNA-binding transcriptional regulator	b3674	1.62236	0.0235322
ygbF	endoribonuclease	b2754	1.62151	0.0879142
ybjN	predicted oxidoreductase	b0853	1.62131	0.198016
yjbQ	conserved protein	b4056	1.62042	0.0610079
rtcR	sigma 54-dependent transcriptional regulator of rtcBA expression	b3422	1.6204	0.0785755
zntA	zinc, cobalt and lead efflux system	b3469	1.61873	0.0914184
yecO	#N/A	#N/A	1.61867	0.0883023
ivbL	ilvB operon leader peptide	b3672	1.61787	0.0595602
yeiA	predicted oxidoreductase	b2147	1.61768	0.180272
yneE	conserved inner membrane protein	b1520	1.61766	0.232631
gspG	pseudopilin, cryptic, general secretion pathway	b3328	1.61723	0.143714
yigZ	predicted elongation factor	b3848	1.61698	0.0564799
yeaA	#N/A	#N/A	1.61614	0.133429
yhjH	EAL domain containing protein involved in flagellar function	b3525	1.61585	0.127515
rhlE	RNA helicase	b0797	1.61514	0.121038
yfgD	predicted oxidoreductase	b2495	1.61443	0.0436246
yoeF	#N/A	#N/A	1.61334	0.0764027
fadA	3-ketoacyl-CoA thiolase (thiolase I)	b3845	1.61326	0.167246
moaD	molybdopterin synthase, small subunit	b0784	1.61278	0.035911
xdhB	xanthine dehydrogenase, FAD-binding subunit	b2867	1.61206	0.0545661
hlpA	#N/A	#N/A	1.61195	0.0519815
ykfI	CP4-6 prophage; toxin of the YkfI-YafW toxin-antitoxin system	b0245	1.61119	0.143457
ygeH	predicted transcriptional regulator	b2852	1.61089	0.130097
yjjA	conserved protein	b4360	1.61071	0.127515
yecR	predicted protein	b1904	1.61008	0.190305
vsr	DNA mismatch endonuclease of very short patch repair	b1960	1.60931	0.142276
pbl	#N/A	#N/A	1.60857	0.0565763
yqeC	conserved protein	b2876	1.60764	0.123053
gidB	#N/A	#N/A	1.60753	0.0679505
yaeQ	conserved protein	b0190	1.60734	0.0353436
yrfB	#N/A	#N/A	1.60666	0.220193
csgE	predicted transport protein	b1039	1.60576	0.0604341
rfbD	dTDP-4-dehydrorhamnose reductase subunit, NAD(P)-binding, of dTDP-L-rhamnose synthase	b2040	1.60529	0.0701179
hcaR	DNA-binding transcriptional activator of 3-phenylpropionic acid catabolism	b2537	1.60519	0.0568149
cspF	Qin prophage; cold shock protein	b1558	1.60386	0.282858
macB	macrolide efflux transporter subunit	b0879	1.60312	0.0462526
intF	CP4-6 prophage; predicted phage integrase	b0281	1.60292	0.0535073
glvG	#N/A	#N/A	1.60276	0.16638
yajI	predicted lipoprotein	b0412	1.60238	0.140117
fruA	PTS system fructose-specific IIB'BC component	b2167	1.6022	0.0449117
gor	glutathione oxidoreductase	b3500	1.60141	0.103741
cusB	copper/silver efflux system, membrane fusion protein	b0574	1.60098	0.16535
yehZ	#N/A	#N/A	1.60068	0.0715121
ybaT	predicted transporter	b0486	1.59889	0.0452606
ygeW	conserved protein	b2870	1.59738	0.260874
aldB	aldehyde dehydrogenase B	b3588	1.59705	0.039297
yhbE	conserved inner membrane protein	b3184	1.59669	0.182587
fabR	DNA-binding transcriptional repressor	b3963	1.59499	0.0741486
yeaK	conserved protein	b1787	1.59465	0.0965765
yjcH	conserved inner membrane protein involved in acetate transport	b4068	1.59432	0.0883023
yoaA	conserved protein with nucleoside triphosphate hydrolase domain	b1808	1.59345	0.0648492
citA	#N/A	#N/A	1.59241	0.0361597
yphH	predicted DNA-binding transcriptional regulator	b2550	1.59026	0.375254
yfaV	predicted transporter	b2246	1.58935	0.0542649
evgA	DNA-binding response regulator in two-component regulatory system with EvgS	b2369	1.58858	0.173113
srlB	glucitol/sorbitol-specific enzyme IIA component of PTS	b2704	1.58832	0.0798359
ampE	predicted inner membrane protein	b0111	1.58797	0.110856
yaaA	conserved protein	b0006	1.58729	0.0381527
ydfE	#N/A	#N/A	1.5868	0.0373538
yecR	predicted protein	b1904	1.58676	0.143106
yeiT	predicted oxidoreductase	b2146	1.58644	0.13763
ynfO	Qin prophage; predicted protein	b4533	1.58478	0.0399051
fimG	minor subunit of type 1 fimbriae	b4319	1.58437	0.121069
ygbF	endoribonuclease	b2754	1.58407	0.0453326
ykgL	predicted protein	b0295	1.58349	0.153217
yciE	conserved protein	b1257	1.58287	0.0514655
emtA	lytic murein endotransglycosylase E	b1193	1.58247	0.0672153
ydcV	membrane component of an ABC superfamily predicted spermidine/putrescine transporter	b1443	1.5822	0.0877939
yahL	predicted protein	b0326	1.58213	0.196052
yaiC	#N/A	#N/A	1.58204	0.0412658
smtA	predicted S-adenosyl-L-methionine-dependent methyltransferase	b0921	1.58198	0.0869067
tktB	transketolase 2, thiamin-binding	b2465	1.58192	0.0481485
yicL	predicted inner membrane protein	b3660	1.58094	0.111565
mntR	DNA-binding transcriptional regulator of mntH	b0817	1.57958	0.261734
yjaB	predicted acetyltransferase	b4012	1.57896	0.115887
argA	N-acetylglutamate synthase	b2818	1.57884	0.0619256
deaD	ATP-dependent RNA helicase	b3162	1.57856	0.14494
ygfS	predicted oxidoreductase, 4Fe-4S ferredoxin-type subunit	b2886	1.57847	0.151437
ybcM	DLP12 prophage; predicted DNA-binding transcriptional regulator	b0546	1.57818	0.0621174
ydjJ	predicted oxidoreductase, Zn-dependent and NAD(P)-binding	b1774	1.5766	0.0582917
fadL	long-chain fatty acid outer membrane transporter	b2344	1.57628	0.0453761
ydaG	Rac prophage; predicted protein	b1355	1.57621	0.11744
leuA	2-isopropylmalate synthase	b0074	1.57587	0.154488
ybcH	predicted protein	b0567	1.57567	0.211529
ykgN	#N/A	#N/A	1.57562	0.145959
yneG	conserved protein	b1523	1.57551	0.13742
dipZ	#N/A	#N/A	1.57496	0.203908
yghA	predicted glutathionylspermidine synthase, with NAD(P)-binding Rossmann-fold domain	b3003	1.57452	0.0808543
yhiP	#N/A	#N/A	1.57404	0.0745431
rpsT	30S ribosomal subunit protein S20	b0023	1.57381	0.129214
rnhB	ribonuclease HII, degrades RNA of DNA-RNA hybrids	b0183	1.57333	0.0463346
ygaT	#N/A	#N/A	1.57323	0.048507
yfaT	predicted protein	b2229	1.57286	0.101107
yaiE	conserved protein	b0391	1.57284	0.270802
kbaZ	tagatose 6-phosphate aldolase 1, kbaZ subunit	b3132	1.57247	0.0469762
yfjO	CP4-57 prophage; predicted protein	b2631	1.57171	0.0887186
gadC	predicted glutamate:gamma-aminobutyric acid antiporter	b1492	1.57161	0.117705
sfcA	#N/A	#N/A	1.57154	0.0704735
ydhO	predicted lipoprotein	b1655	1.5715	0.329779
yjiN	conserved inner membrane protein	b4336	1.5714	0.175733
ybaK	bifunctional cys-tRNA Pro deacetylase/cys-tRNA Cys deacylase	b0481	1.5705	0.0517209
ygjP	predicted metal dependent hydrolase	b3085	1.57042	0.158768
hslO	heat shock protein Hsp33	b3401	1.56954	0.0463889
yiaK	2,3-diketo-L-gulonate dehydrogenase, NADH-dependent	b3575	1.56872	0.214406
agaR	DNA-binding transcriptional dual regulator	b3131	1.56858	0.292057
gntP	fructuronate transporter	b4321	1.56828	0.0859574
ynaI	conserved inner membrane protein	b1330	1.56806	0.196823
yhiJ	predicted protein	b3488	1.56803	0.0658302
potE	putrescine/proton symporter: putrescine/ornithine antiporter	b0692	1.56618	0.0463688
eptB	predicted metal dependent hydrolase	b3546	1.56595	0.108002
atoA	acetyl-CoA:acetoacetyl-CoA transferase, beta subunit	b2222	1.56545	0.069615
aaeR	transcriptional regulator, LysR family	b3243	1.56509	0.19791
deoB	phosphopentomutase	b4383	1.56459	0.0999139
yfgH	predicted outer membrane lipoprotein	b2505	1.56357	0.0753603
maeB	NADP-linked malic enzyme	b2463	1.56316	0.115286
yjdF	conserved inner membrane protein	b4121	1.56243	0.146599
yibH	predicted protein	b3597	1.56177	0.151797
galK	galactokinase	b0757	1.56159	0.0655198
yheS	fused predicted transporter subunits of ABC superfamily: ATP-binding components	b3352	1.55974	0.128062
sucB	dihydrolipoyltranssuccinase	b0727	1.55818	0.248003
frwD	predicted enzyme IIB component of PTS	b3953	1.558	0.0496631
cycA	D-alanine/D-serine/glycine transporter	b4208	1.55793	0.100539
malP	maltodextrin phosphorylase	b3417	1.55777	0.0709955
abgA	predicted peptidase, aminobenzoyl-glutamate utilization protein	b1338	1.55734	0.197923
dcuB	C4-dicarboxylate antiporter	b4123	1.55716	0.0877939
gph	phosphoglycolate phosphatase	b3385	1.55649	0.111119
yiaU	predicted DNA-binding transcriptional regulator	b3585	1.55637	0.0843978
araF	periplasmic-binding component of an ABC superfamily L-arabinose transporter	b1901	1.55576	0.0802151
yeaN	predicted transporter	b1791	1.5552	0.18676
trpE	component I of anthranilate synthase	b1264	1.55471	0.0466074
zraR	response regulator of Zn/Pb responsive two-component regulatory system	b4004	1.5547	0.160371
gatD	galactitol-1-phosphate dehydrogenase, Zn-dependent and NAD(P)-binding	b2091	1.55281	0.15603
ynjC	fused transporter subunits of ABC superfamily: membrane components	b1755	1.55235	0.0695248
ygaW	predicted inner membrane protein	b2670	1.55209	0.0545166
ppx	exopolyphosphatase	b2502	1.55158	0.0718018
gnd	gluconate-6-phosphate dehydrogenase, decarboxylating	b2029	1.55038	0.249319
sgbE	#N/A	#N/A	1.55032	0.0591253
ydfX	#N/A	#N/A	1.54944	0.1675
tag	3-methyl-adenine DNA glycosylase I, constitutive	b3549	1.5476	0.0599089
ycaC	predicted hydrolase	b0897	1.54706	0.125385
ykfA	CP4-6 prophage; predicted GTP-binding protein	b0253	1.54703	0.0696973
wbbI	conserved protein	b2034	1.5455	0.134615
yjhP	KpLE2 phage-like element; predicted methyltransferase	b4306	1.54445	0.085611
narQ	sensory histidine kinase in two-component regulatory system with NarP (NarL)	b2469	1.54323	0.115969
ygiL	predicted fimbrial-like adhesin protein	b3043	1.54303	0.137508
ybfH	#N/A	#N/A	1.54237	0.295101
uhpA	DNA-binding response regulator in two-component regulatory system wtih UhpB	b3669	1.54224	0.0964041
yhgG	#N/A	#N/A	1.5419	0.142064
fixB	predicted electron transfer flavoprotein, NAD/FAD-binding domain and ETFP adenine nucleotide-binding domain-like	b0042	1.54134	0.111696
yeaW	predicted 2Fe-2S cluster-containing protein	b1802	1.54116	0.0844456
frdA	fumarate reductase (anaerobic) catalytic and NAD/flavoprotein subunit	b4154	1.541	0.0874884
allC	allantoate amidohydrolase	b0516	1.54035	0.142482
yciH	translation initiation factor	b1282	1.54035	0.105436
evgS	hybrid sensory histidine kinase in two-component regulatory system with EvgA	b2370	1.53966	0.154862
yjcE	predicted cation/proton antiporter	b4065	1.5392	0.239081
srlA	glucitol/sorbitol-specific enzyme IIC component of PTS	b2702	1.53775	0.133429
aaeA	p-hydroxybenzoic acid efflux pump subunit AaeA	b3241	1.53667	0.183867
cysK	cysteine synthase A, O-acetylserine sulfhydrolase A subunit	b2414	1.53541	0.0804774
ygjG	#N/A	#N/A	1.53522	0.192657
yjjM	predicted DNA-binding transcriptional regulator	b4357	1.53415	0.155891
apaH	diadenosine tetraphosphatase	b0049	1.53379	0.278921
emtA	lytic murein endotransglycosylase E	b1193	1.53294	0.114297
frlD	fructoselysine 6-kinase	b3374	1.53281	0.130097
ymgB	#N/A	#N/A	1.53239	0.204751
cysP	periplasmic-binding component of an ABC superfamily thiosulfate transporter	b2425	1.53227	0.0493315
yehD	predicted fimbrial-like adhesin protein	b2111	1.53195	0.107569
ybjQ	conserved protein	b0866	1.53137	0.0588866
uxaB	altronate oxidoreductase, NAD-dependent	b1521	1.53119	0.135407
talA	transaldolase A	b2464	1.53091	0.111565
malK	ATP-binding component of an ABC superfamily maltose transporter	b4035	1.53023	0.135252
yhiN	predicted oxidoreductase with FAD/NAD(P)-binding domain	b3492	1.53003	0.0586308
ybjK	predicted DNA-binding transcriptional regulator	b0846	1.52992	0.087242
argP	DNA-binding transcriptional activator, replication initiation inhibitor	b2916	1.52925	0.338575
ykgI	predicted protein	b0303	1.52892	0.151868
sstT	sodium:serine/threonine symporter	b3089	1.52869	0.320862
hycH	protein required for maturation of hydrogenase 3	b2718	1.52772	0.13807
nikR	DNA-binding transcriptional repressor, Ni-binding	b3481	1.52758	0.0844456
gcd	glucose dehydrogenase	b0124	1.52753	0.153795
acrE	cytoplasmic membrane lipoprotein	b3265	1.52726	0.327445
yedV	predicted sensory kinase in two-component regulatory system with YedW	b1968	1.52701	0.112745
yqhA	conserved inner membrane protein	b3002	1.52684	0.211016
yeaB	#N/A	#N/A	1.52632	0.0540327
yebZ	predicted inner membrane protein	b1840	1.52596	0.228758
idnK	D-gluconate kinase, thermosensitive	b4268	1.5247	0.0612743
yfcO	predicted protein	b2332	1.5238	0.081906
creC	sensory histidine kinase in two-component regulatory system with CreB or PhoB, regulator of the CreBC regulon	b4399	1.52379	0.0963236
dcuD	predicted transporter	b3227	1.52359	0.0808543
ykfH	predicted protein	b4504	1.52351	0.152732
wcaI	predicted glycosyl transferase	b2050	1.52223	0.0920677
pepQ	proline dipeptidase	b3847	1.52178	0.225594
rng	RNase G	b3247	1.51969	0.166151
speC	ornithine decarboxylase, constitutive	b2965	1.5196	0.131607
hycE	hydrogenase 3, large subunit	b2721	1.51881	0.173281
yaiY	predicted inner membrane protein	b0379	1.5184	0.135404
yggM	conserved protein	b2956	1.51832	0.0664116
ulaE	L-xylulose 5-phosphate 3-epimerase	b4197	1.518	0.198409
prpR	DNA-binding transcriptional activator	b0330	1.51789	0.188438
xylG	fused D-xylose transporter subunits of ABC superfamily: ATP-binding components	b3567	1.51789	0.0672416
wcaC	predicted glycosyl transferase	b2057	1.51784	0.191476
aroG	3-deoxy-D-arabino-heptulosonate-7-phosphate synthase, phenylalanine repressible	b0754	1.51736	0.0795115
cspE	DNA-binding transcriptional repressor	b0623	1.5173	0.0886915
ypjF	CP4-57 prophage; toxin of the YpjF-YfjZ toxin-antitoxin system	b2646	1.51729	0.13242
ydgC	conserved inner membrane protein associated with alginate biosynthesis	b1607	1.51728	0.173912
ynfD	predicted protein	b1586	1.51714	0.129815
srlB	glucitol/sorbitol-specific enzyme IIA component of PTS	b2704	1.51703	0.212795
iadA	isoaspartyl dipeptidase	b4328	1.51637	0.100671
mutM	formamidopyrimidine/5-formyluracil/ 5-hydroxymethyluracil DNA glycosylase	b3635	1.51595	0.0985926
eutQ	conserved protein	b2460	1.51536	0.15922
rfaS	lipopolysaccharide core biosynthesis protein	b3629	1.51432	0.267216
dps	Fe-binding and storage protein	b0812	1.51313	0.115169
purU	formyltetrahydrofolate hydrolase	b1232	1.51307	0.121442
yafV	predicted C-N hydrolase family amidase, NAD(P)-binding	b0219	1.51051	0.17579
bcsZ	endo-1,4-D-glucanase	b3531	1.51031	0.0863998
puuR	DNA-binding transcriptional repressor	b1299	1.51015	0.136439
deoR	DNA-binding transcriptional repressor	b0840	1.50903	0.250238
crcA	#N/A	#N/A	1.50901	0.114733
ybcY	#N/A	#N/A	1.50897	0.177886
yacF	conserved protein	b0102	1.50884	0.189981
yhfA	conserved protein	b3356	1.50874	0.0756726
hisH	imidazole glycerol phosphate synthase, glutamine amidotransferase subunit with HisF	b2023	1.50868	0.145959
ydeJ	conserved protein	b1537	1.50781	0.262876
cdh	CDP-diacylglycerol phosphotidylhydrolase	b3918	1.50615	0.0948163
yhfU	predicted protein	b3378	1.50559	0.0764027
ylbG	#N/A	#N/A	1.5038	0.110038
hfq	RNA chaperone Hfq	b4172	1.50347	0.534024
ynbD	predicted phosphatase, inner membrane protein	b1411	1.5034	0.228679
yeiA	predicted oxidoreductase	b2147	1.50327	0.088351
ygeX	2,3-diaminopropionate ammonia-lyase	b2871	1.50218	0.138039
ycaL	predicted peptidase with chaperone function	b0909	1.5018	0.155782
yhfX	predicted amino acid racemase	b3381	1.50083	0.256132
ybjR	#N/A	#N/A	1.50052	0.0692645
hupA	HU, DNA-binding transcriptional regulator, alpha subunit	b4000	1.50018	0.215921
htrC	#N/A	#N/A	1.49909	0.206367
yfhM	conserved protein	b2520	1.49845	0.0900912
ydhQ	conserved protein	b1664	1.49834	0.270663
codA	cytosine deaminase	b0337	1.49807	0.175009
zupT	zinc transporter	b3040	1.49742	0.20577
yahK	predicted oxidoreductase, Zn-dependent and NAD(P)-binding	b0325	1.49587	0.21542
ansP	L-asparagine transporter	b1453	1.49502	0.124595
eutC	ethanolamine ammonia-lyase, small subunit (light chain)	b2440	1.49401	0.224084
yceK	predicted lipoprotein	b1050	1.49384	0.233475
recT	Rac prophage; recombination and repair protein	b1349	1.4938	0.083089
lsrD	membrane component of an ABC superfamily AI2 transporter	b1515	1.49305	0.32371
cybB	cytochrome b561	b1418	1.49215	0.378719
phnC	ATP-binding component of an ABC superfamily phosphonate/organophosphate ester transporter	b4106	1.49186	0.176484
ccmF	heme lyase, CcmF subunit	b2196	1.49123	0.194873
ygbA	predicted protein	b2732	1.4911	0.135883
endA	DNAase I	b2945	1.49091	0.154633
ygeM	#N/A	#N/A	1.49088	0.0907709
yfgD	predicted oxidoreductase	b2495	1.49082	0.110141
ydjE	predicted transporter	b1769	1.49043	0.235436
yjiT	#N/A	#N/A	1.4903	0.142609
yjbB	predicted transporter	b4020	1.49024	0.270971
ymcE	cold shock gene	b0991	1.48947	0.165563
dinJ	predicted antitoxin of YafQ-DinJ toxin-antitoxin system	b0226	1.48942	0.100066
yqeG	predicted transporter	b2845	1.48938	0.241525
ydiL	conserved protein	b1689	1.48876	0.0989045
ybhP	predicted DNase	b0790	1.48769	0.204789
yeeZ	predicted epimerase, with NAD(P)-binding Rossmann-fold domain	b2016	1.48766	0.311704
fliZ	predicted regulator of FliA activity	b1921	1.48705	0.259738
yohK	predicted inner membrane protein	b2142	1.48679	0.151772
ydhK	conserved inner membrane protein	b1645	1.4866	0.0764345
mdtA	multidrug efflux system, subunit A	b2074	1.48652	0.110001
smpA	small membrane lipoprotein	b2617	1.48604	0.123368
slyB	outer membrane lipoprotein	b1641	1.48599	0.154295
ydiN	predicted transporter	b1691	1.48587	0.154895
yjbD	conserved protein	b4023	1.48445	0.327643
ampD	N-acetyl-anhydromuranmyl-L-alanine amidase	b0110	1.48437	0.160765
ppdB	conserved protein	b2825	1.48436	0.216274
yadE	predicted polysaccharide deacetylase lipoprotein	b0130	1.48429	0.07589
yagM	CP4-6 prophage; predicted protein	b0279	1.48318	0.410805
ydjE	predicted transporter	b1769	1.48269	0.1675
ypdH	#N/A	#N/A	1.48214	0.173775
ydeP	predicted oxidoreductase	b1501	1.48184	0.149503
ydhJ	undecaprenyl pyrophosphate phosphatase	b1644	1.48163	0.206182
recJ	ssDNA exonuclease, 5' --> 3'-specific	b2892	1.48094	0.115031
trmH	tRNA (Guanosine-2'-O-)-methyltransferase	b3651	1.48083	0.130462
yaaJ	predicted transporter	b0007	1.48074	0.0899431
yciW	predicted oxidoreductase	b1287	1.48051	0.151052
ydfW	#N/A	#N/A	1.48034	0.23945
yecN	predicted inner membrane protein	b1869	1.47855	0.159166
yqiC	conserved protein	b3042	1.47781	0.132351
tdcA	DNA-binding transcriptional activator	b3118	1.47758	0.204269
spr	predicted peptidase, outer membrane lipoprotein	b2175	1.47758	0.260781
yaeB	conserved protein	b0195	1.4775	0.093349
yigL	predicted hydrolase	b3826	1.47587	0.0918651
ybbO	predicted oxidoreductase with NAD(P)-binding Rossmann-fold domain	b0493	1.47584	0.184545
yeaP	predicted diguanylate cyclase	b1794	1.47544	0.267608
exbD	membrane spanning protein in TonB-ExbB-ExbD complex	b3005	1.47527	0.172993
yjjN	predicted oxidoreductase, Zn-dependent and NAD(P)-binding	b4358	1.47501	0.1675
hepA	RNA polymerase-associated helicase protein (ATPase and RNA polymerase recycling factor)	b0059	1.47476	0.0662357
ung	uracil-DNA-glycosylase	b2580	1.47411	0.171625
gntR	DNA-binding transcriptional repressor	b3438	1.47357	0.176484
ydcW	#N/A	#N/A	1.47284	0.170306
yiiG	lipoprotein	b3896	1.47283	0.0938236
yohN	predicted protein	b2107	1.47274	0.156864
ynfP	#N/A	#N/A	1.47192	0.161827
pepN	aminopeptidase N	b0932	1.471	0.11435
yhjX	predicted transporter	b3547	1.47094	0.201441
srlE	glucitol/sorbitol-specific enzyme IIB component of PTS	b2703	1.47001	0.325265
ampH	beta-lactamase/D-alanine carboxypeptidase	b0376	1.46909	0.21265
rssB	response regulator of RpoS	b1235	1.4687	0.0999138
yeiL	DNA-binding transcriptional activator of stationary phase nitrogen survival	b2163	1.46718	0.206084
ybiA	conserved protein	b0798	1.46703	0.246679
ygcW	predicted deoxygluconate dehydrogenase	b2774	1.46696	0.26357
yiaW	conserved inner membrane protein	b3587	1.46629	0.333737
ytjC	phosphoglyceromutase 2, co-factor independent	b4395	1.46459	0.377544
ydaO	#N/A	#N/A	1.46434	0.133399
ygfU	predicted transporter	b2888	1.46359	0.154633
nanA	N-acetylneuraminate lyase	b3225	1.46353	0.108012
sgbE	#N/A	#N/A	1.46303	0.130462
ddlA	D-alanine-D-alanine ligase A	b0381	1.4628	0.320173
yebB	predicted protein	b1862	1.46273	0.211016
ymfG	#N/A	#N/A	1.46199	0.132106
yecO	#N/A	#N/A	1.46182	0.132351
ycgN	conserved protein	b1181	1.46166	0.12367
hyfJ	predicted processing element hydrogenase 4	b2490	1.46155	0.204273
yajD	conserved protein	b0410	1.46151	0.243992
hisF	imidazole glycerol phosphate synthase, catalytic subunit with HisH	b2025	1.45997	0.13742
yidP	predicted DNA-binding transcriptional regulator	b3684	1.45988	0.132351
yaaJ	predicted transporter	b0007	1.45986	0.183052
yibI	predicted inner membrane protein	b3598	1.45953	0.139592
ykgM	predicted ribosomal protein	b0296	1.45945	0.156864
murP	PTS system N-acetylmuramic acid-specific EIIBC component	b2429	1.45924	0.228188
citB	#N/A	#N/A	1.4592	0.148757
mhpB	2,3-dihydroxyphenylpropionate 1,2-dioxygenase	b0348	1.45916	0.22281
ybgC	thioesterase	b0736	1.45899	0.223587
metC	cystathionine beta-lyase, PLP-dependent	b3008	1.4587	0.167388
ylbH	#N/A	#N/A	1.45827	0.216722
yfdE	predicted CoA-transferase, NAD(P)-binding	b2371	1.45787	0.234204
gatC	galactitol-specific enzyme IIC component of PTS	b2092	1.45659	0.156631
deoC	2-deoxyribose-5-phosphate aldolase, NAD(P)-linked	b4381	1.45477	0.128828
ycfZ	predicted inner membrane protein	b1121	1.45453	0.306648
ymgD	predicted protein	b1171	1.45444	0.109511
wcaD	predicted colanic acid polymerase	b2056	1.45443	0.129072
nudG	pyrimidine (deoxy)nucleoside triphosphate pyrophosphohydrolase	b1759	1.45314	0.177836
zntR	DNA-binding transcriptional activator in response to Zn(II)	b3292	1.45242	0.110141
feoB	ferrous iron uptake protein	b3409	1.45207	0.226568
fucP	L-fucose transporter	b2801	1.45203	0.300058
yedY	predicted reductase	b1971	1.45144	0.212189
acnA	aconitate hydratase 1	b1276	1.45137	0.227961
kdsC	3-deoxy-D-manno-octulosonate 8-phosphate phosphatase	b3198	1.45121	0.153087
yqjG	predicted S-transferase	b3102	1.45096	0.145331
dsdX	D-serine permease	b2365	1.45095	0.279718
djlC	Hsc56 co-chaperone of HscC	b0649	1.45033	0.306728
yeeZ	predicted epimerase, with NAD(P)-binding Rossmann-fold domain	b2016	1.44987	0.215921
kefG	component of potassium effux complex with KefB	b3351	1.44964	0.190305
ogrK	DNA-binding transcriptional regulator, prophage P2 remnant	b2082	1.44961	0.419885
hyaC	hydrogenase 1, b-type cytochrome subunit	b0974	1.44872	0.188898
rlmB	23S rRNA (Gm2251)-methyltransferase	b4180	1.44866	0.120167
yhdX	membrane component of an ABC superfamily predicted amino-acid transporter	b3269	1.44852	0.155171
serA	D-3-phosphoglycerate dehydrogenase	b2913	1.44831	0.150789
yhaJ	predicted DNA-binding transcriptional regulator	b3105	1.44777	0.22294
frwC	predicted enzyme IIC component of PTS	b3949	1.4471	0.186048
ycjN	predicted sugar transporter subunit: periplasmic-binding component of ABC superfamily	b1310	1.44654	0.367492
ndk	multifunctional nucleoside diphosphate kinase and apyrimidinic endonuclease and 3'-phosphodiesterase	b2518	1.44614	0.1225
yhcC	predicted Fe-S oxidoreductase	b3211	1.44535	0.10719
dppA	periplasmic-binding component of an ABC superfamily dipeptide transporter	b3544	1.44517	0.282858
xdhD	putative selenate reductase subunit	b2881	1.44504	0.115923
yehT	predicted two-component system response regulator	b2125	1.44445	0.162787
ygcR	predicted flavoprotein	b2770	1.44425	0.22389
moaE	molybdopterin synthase, large subunit	b0785	1.44421	0.13402
phoH	conserved protein with nucleoside triphosphate hydrolase domain	b1020	1.44409	0.151511
dinG	ATP-dependent DNA helicase	b0799	1.44364	0.324053
emrA	multidrug efflux system	b2685	1.44356	0.118957
glf	UDP-galactopyranose mutase, FAD/NAD(P)-binding	b2036	1.44335	0.212508
ynbC	predicted hydrolase	b1410	1.44322	0.239947
dacD	D-alanyl-D-alanine carboxypeptidase (penicillin-binding protein 6b)	b2010	1.44282	0.443535
yeaL	conserved inner membrane protein	b1789	1.44175	0.298005
agaB	N-acetylgalactosamine-specific enzyme IIB component of PTS	b3138	1.44171	0.205445
pflC	pyruvate formate lyase II activase	b3952	1.44161	0.141169
ddpX	D-ala-D-ala dipeptidase, Zn-dependent	b1488	1.44121	0.300917
ybfD	conserved protein	b0706	1.44063	0.210359
ybaL	predicted transporter with NAD(P)-binding Rossmann-fold domain	b0478	1.44054	0.216611
yccA	inner membrane protein	b0970	1.44042	0.155782
yibG	conserved protein	b3596	1.4403	0.354112
ybhR	predicted transporter subunit: membrane component of ABC superfamily	b0792	1.44021	0.266134
ydeU	#N/A	#N/A	1.43982	0.135883
yegR	predicted protein	b2085	1.43949	0.215733
fecB	KpLE2 phage-like element; periplasmic-binding component of an ABC superfamily iron-dicitrate transporter	b4290	1.43898	0.223439
nikR	DNA-binding transcriptional repressor, Ni-binding	b3481	1.43886	0.178081
glvB	#N/A	#N/A	1.43782	0.262092
yahC	predicted inner membrane protein	b0317	1.4371	0.158998
hcaE	3-phenylpropionate dioxygenase, large (alpha) subunit	b2538	1.43621	0.145286
yqjC	conserved protein	b3097	1.4359	0.349237
yihG	predicted endonuclease	b3862	1.43575	0.332969
lysA	diaminopimelate decarboxylase, PLP-binding	b2838	1.43551	0.338387
yfjV	#N/A	#N/A	1.43446	0.126596
xylR	DNA-binding transcriptional activator, xylose-binding	b3569	1.43434	0.231011
yiaL	conserved protein	b3576	1.43429	0.203568
ybdZ	conserved protein	b4511	1.43427	0.339971
yfiR	predicted protein	b2603	1.43173	0.237972
ykiB	#N/A	#N/A	1.4317	0.25181
cynS	cyanate aminohydrolase	b0340	1.43165	0.268133
ychJ	conserved protein	b1233	1.43157	0.206084
hflK	modulator for HflB protease specific for phage lambda cII repressor	b4174	1.43152	0.12537
pepA	aminopeptidase A, a cyteinylglycinase	b4260	1.431	0.211016
yeaL	conserved inner membrane protein	b1789	1.4309	0.166394
yqeJ	predicted protein	b2848	1.43078	0.280346
ycdG	#N/A	#N/A	1.43055	0.149746
yiaG	predicted transcriptional regulator	b3555	1.43019	0.293808
hchA	Hsp31 molecular chaperone	b1967	1.42948	0.308244
hdeD	acid-resistance membrane protein	b3511	1.42917	0.219192
ycfT	predicted inner membrane protein	b1115	1.4291	0.138303
artM	arginine transporter subunit; membrane component of ABC superfamily	b0861	1.42885	0.30851
yaiP	predicted glucosyltransferase	b0363	1.42865	0.31526
malZ	maltodextrin glucosidase	b0403	1.42778	0.33574
yraM	predicted lipoprotein	b3147	1.42705	0.197386
yiiS	conserved protein	b3922	1.427	0.104547
yfeC	predicted DNA-binding transcriptional regulator	b2398	1.425	0.186095
uxuA	mannonate hydrolase	b4322	1.42496	0.15072
rihB	ribonucleoside hydrolase 2	b2162	1.42417	0.371434
fdhF	formate dehydrogenase-H, selenopolypeptide subunit	b4079	1.42395	0.160485
ymfI	e14 prophage; predicted protein	b1143	1.42363	0.111249
ycdT	predicted diguanylate cyclase	b1025	1.4235	0.250339
sfsB	DNA-binding transcriptional activator of maltose metabolism	b3188	1.42342	0.178313
yhiQ	predicted SAM-dependent methyltransferase	b3497	1.42333	0.308385
ybdJ	predicted inner membrane protein	b0580	1.4231	0.2412
yicG	conserved inner membrane protein	b3646	1.42276	0.172993
dcuA	C4-dicarboxylate antiporter	b4138	1.42275	0.182623
hdeB	acid-resistance protein	b3509	1.42228	0.161206
hisJ	periplasmic-binding component of an ABC superfamily histidine/lysine/arginine/ornithine transporter	b2309	1.42192	0.214402
yjiR	MocR-subfamily member of the GntR-family of transcriptional regulators	b4340	1.42165	0.222291
mglC	membrane component of an ABC superfamily methyl-galactoside transporter	b2148	1.42132	0.264159
ygcQ	predicted flavoprotein	b2769	1.42092	0.278204
ybhJ	predicted hydratase	b0771	1.42059	0.302444
glgS	predicted glycogen synthesis protein	b3049	1.4204	0.187445
hisA	N-(5'-phospho-L-ribosyl-formimino)-5-amino-1-(5'-phosphoribosyl)-4-imidazolecarboxamide isomerase	b2024	1.42023	0.154973
pbpG	D-alanyl-D-alanine endopeptidase	b2134	1.42012	0.262657
otsA	trehalose-6-phosphate synthase	b1896	1.4189	0.239253
yedR	predicted inner membrane protein	b1963	1.41834	0.166628
ynfP	#N/A	#N/A	1.41791	0.22562
elaC	#N/A	#N/A	1.4179	0.475574
bcr	bicyclomycin/multidrug efflux system	b2182	1.41741	0.171475
yhaK	predicted pirin-related protein	b3106	1.41695	0.253564
yicI	alpha-xylosidase	b3656	1.41669	0.140754
moaE	molybdopterin synthase, large subunit	b0785	1.41589	0.142442
dgkA	diacylglycerol kinase	b4042	1.41507	0.238112
yaeB	conserved protein	b0195	1.41446	0.14012
yjcR	#N/A	#N/A	1.41442	0.256133
gspC	general secretory pathway component, cryptic	b3324	1.41392	0.239947
ytfK	conserved protein	b4217	1.41302	0.22294
aer	aerotaxis signal transducer	b3072	1.4128	0.20231
otsB	trehalose-6-phosphate phosphatase, biosynthetic	b1897	1.41278	0.329032
dnaB	replicative DNA helicase	b4052	1.41274	0.491961
yoaG	predicted protein	b1796	1.41269	0.228787
mraW	#N/A	#N/A	1.412	0.111271
ymcD	#N/A	#N/A	1.41183	0.171106
yhfT	predicted inner membrane protein	b3377	1.41147	0.159721
aroG	3-deoxy-D-arabino-heptulosonate-7-phosphate synthase, phenylalanine repressible	b0754	1.41094	0.190721
yfjL	CP4-57 prophage; predicted protein	b2628	1.41061	0.163539
yjgW	#N/A	#N/A	1.41036	0.11346
ddpB	membrane component of an ABC superfamily D-ala-D-ala transporter	b1486	1.40984	0.215299
ypaA	#N/A	#N/A	1.40916	0.198016
smg	conserved protein	b3284	1.40849	0.177603
pepE	(alpha)-aspartyl dipeptidase	b4021	1.40849	0.247893
yigE	predicted protein	b4482	1.40652	0.154488
ygeQ	#N/A	#N/A	1.40633	0.217582
betB	betaine aldehyde dehydrogenase, NAD-dependent	b0312	1.40625	0.299959
hyfG	hydrogenase 4, subunit	b2487	1.40531	0.284688
ypfN	predicted protein	b4547	1.40446	0.214524
rseB	anti-sigma factor	b2571	1.404	0.196741
ycjD	conserved protein	b1289	1.40396	0.152671
apaG	protein associated with Co2+ and Mg2+ efflux	b0050	1.40361	0.154633
yfiK	#N/A	#N/A	1.4035	0.225701
yfbR	nucleotidase	b2291	1.40323	0.258336
ybdD	conserved protein	b4512	1.40295	0.251488
fruB	IIA and HPr components of fructose-specific PTS enzyme	b2169	1.40284	0.218473
upp	uracil phosphoribosyltransferase	b2498	1.4024	0.200836
yffH	#N/A	#N/A	1.40238	0.147327
dppB	dipeptide transporter; membrane component of ABC superfamily	b3543	1.40237	0.182613
yeiQ	predicted dehydrogenase, NAD-dependent	b2172	1.40195	0.348781
ydiB	quinate/shikimate 5-dehydrogenase, NAD(P)-binding	b1692	1.40156	0.16771
glpG	predicted intramembrane serine protease	b3424	1.40117	0.355582
yjcQ	#N/A	#N/A	1.40063	0.241626
yihD	conserved protein	b3858	1.40062	0.175733
ybgJ	predicted enzyme subunit	b0711	1.40006	0.336579
yjiG	conserved inner membrane protein	b4329	1.3998	0.301427
ycdK	#N/A	#N/A	1.39973	0.255475
mglA	fused methyl-galactoside transporter subunits of ABC superfamily: ATP-binding components	b2149	1.39973	0.297999
yliF	predicted diguanylate cyclase	b0834	1.39953	0.273112
trg	methyl-accepting chemotaxis protein III, ribose and galactose sensor receptor	b1421	1.39944	0.170624
hypC	protein required for maturation of hydrogenases 1 and 3	b2728	1.39912	0.328924
ybiV	predicted hydrolase	b0822	1.399	0.232128
ydhJ	undecaprenyl pyrophosphate phosphatase	b1644	1.39815	0.161334
ninE	DLP12 prophage; conserved protein	b0548	1.39783	0.264345
ykgJ	predicted ferredoxin	b0288	1.39762	0.16803
ilvY	DNA-binding transcriptional dual regulator	b3773	1.39649	0.256628
epd	D-erythrose 4-phosphate dehydrogenase	b2927	1.3954	0.306499
mppA	periplasmic-binding component of an ABC superfamily murein tripeptide (L-ala-gamma-D-glutamyl-meso-DAP) transporter	b1329	1.39529	0.242005
add	adenosine deaminase	b1623	1.39495	0.359257
ilvD	dihydroxyacid dehydratase	b3771	1.39459	0.2369
ybgS	conserved protein	b0753	1.3944	0.209591
yiaW	conserved inner membrane protein	b3587	1.39427	0.266918
mhpT	predicted 3-hydroxyphenylpropionic transporter	b0353	1.39399	0.360444
ybgQ	predicted outer membrane protein	b0718	1.39353	0.227738
fimG	minor subunit of type 1 fimbriae	b4319	1.39332	0.166281
pabB	aminodeoxychorismate synthase, subunit I	b1812	1.3933	0.198422
yajO	predicted oxidoreductase, NAD(P)-binding	b0419	1.39318	0.31055
yqjI	predicted transcriptional regulator	b3071	1.39241	0.316836
yhiD	predicted Mg(2+) transport ATPase inner membrane protein	b3508	1.3916	0.349713
bcsC	cellulose synthase subunit	b3530	1.39147	0.185467
iaaA	L-asparaginase	b0828	1.39101	0.160765
rsxA	inner membrane subunit of SoxR-reducing complex	b1627	1.39086	0.451194
otsA	trehalose-6-phosphate synthase	b1896	1.39082	0.259346
argG	argininosuccinate synthetase	b3172	1.39028	0.158724
yrfC	#N/A	#N/A	1.3894	0.240794
frvA	PTS system fructose-like EIIA component	b3900	1.38902	0.353763
hslR	ribosome-associated heat shock protein Hsp15	b3400	1.38829	0.252146
slp	outer membrane lipoprotein	b3506	1.38823	0.274329
mglB	periplasmic-binding component of an ABC superfamily methyl-galactoside transporter	b2150	1.38764	0.196264
soxR	DNA-binding transcriptional dual regulator, Fe-S center for redox-sensing	b4063	1.38759	0.332716
[truncated: 4,329 more rows]
