# Supplementary material for: Accumulation of heme biosynthetic intermediates contributes to the antibacterial action of the metalloid tellurite
Source: Nat Commun. 2017 May 11;8:15320. doi: 10.1038/ncomms15320 (PMC5437285; doi:10.1038/ncomms15320)
Supplement: Supplementary Data 2 — Single nucleotide polymorphisms found in evolved strains EM40, EM41, and EM2. [file ncomms15320-s3.xlsx]

## Sheet: Hoja1
Supplementary dataset 2. Single nucleotide polymorphisms found in evolved strains EM40, EM41, and EM2
chr_name1	chr_start2	chr_end3	ref_base4	alt_base5	snp_quality6	tot_depth7	geneName	gene name	Function	strand	Strains8,9
CP009273	171017	171017	G	A	150	243	b0154	hemL	glutamate-1-semialdehyde aminotransferase (aminomutase)	-	EM2
CP009273	1259261	1259261	C	A	225	211	b1210	hemA	glutamyl tRNA reductase	+	EM2
CP009273	1362015	1362015	A	T	222	210	b1303	pspF	psp operon transcriptional activator	-	EM2
CP009273	3208212	3208212	C	A	222	220	b3067	rpoD	RNA polymerase, sigma 70 (sigma D) factor	+	EM41, EM2
CP009273	3994352	3994352	G	A	222	293	b4482	yigE	predicted protein	-	EM40, EM41, EM2
1. Reference genome (Escherichia coli BW25113) against which the genomes of strains EM40, EM41, and EM2 were queried to identify single nucleotide polymorphisms.
2. Start position on the chromosome of E. coli BW25113 that was mutated in the indicated strain.
3. End position on the chromosome of E. coli BW25113 that was mutated in the indicated strain.
4. Base found in E. coli BW25113.
5. Base found in E. coli evolved strains.
6. SNP quality: Genotype quality (phred-scaled score). The value is in -log. The smaller the value, the more likely alt_base is wrong. Given values were obtained from sequencig strain EM2.
7. Total depth read in strain EM2.
8. E. coli evolved strains in which the mutation was found.
9. All mutations were confirmed by PCR and sequencing.
